# Supplementary material for: Environmental pH signals the release of monosaccharides from cell wall in coral symbiotic alga
Source: eLife. 2023 Aug 18;12:e80628. doi: 10.7554/eLife.80628 (PMC10438907; doi:10.7554/eLife.80628)
Supplement: Figure 1—source data 2. [file elife-80628-fig1-data2.txt]

ID	medium	photosynthesis_activity
1	Normal	10.27004078
2	Normal	5.683155037
3	Normal	4.255425153
4	Normal	6.298121126
5	LowpH	3.788159958
6	LowpH	3.703308851
7	LowpH	1.823909399
8	LowpH	2.268667049
