# Supplementary material for: Environmental pH signals the release of monosaccharides from cell wall in coral symbiotic alga
Source: eLife. 2023 Aug 18;12:e80628. doi: 10.7554/eLife.80628 (PMC10438907; doi:10.7554/eLife.80628)
Supplement: Figure 1—source data 3. [file elife-80628-fig1-data3.txt]

no	flask_no	medium	DCMU	incubate_day	ug.ml_Glc	ug.ml_Gal
1	0	Normal	-	0	0.0976	0.025
2	1	Normal	-	0	0.1299	0.0173
3	2	Normal	-	0	0.0449	0.0174
4	3	Normal	-	0	0.0482	0.0176
5	4	Normal	-	0	0.0599	0.016
6	5	Normal	-	0	0.0422	0.0192
7	6	Normal	-	0	0.0363	0.0161
8	7	Normal	-	0	0.0656	0.018
9	20	Normal	-	0	0.0742	0.0175
10	21	Normal	-	0	0.063	0.0171
11	22	Normal	-	0	0.063	0.0165
12	8	Normal	+	0	0.0744	0.0173
13	9	Normal	+	0	0.073	0.0193
14	10	Normal	+	0	0.0718	0.02
15	11	Normal	+	0	0.0931	0.0198
16	23	Normal	+	0	0.0811	0.0207
17	24	Normal	+	0	0.0945	0.0214
18	25	Normal	+	0	0.0524	0.016
19	12	Low pH	-	0	0.1089	0.0218
20	13	Low pH	-	0	0.0994	0.0246
21	14	Low pH	-	0	0.1674	0.0302
22	15	Low pH	-	0	0.1484	0.0292
23	26	Low pH	-	0	0.1625	0.0257
24	27	Low pH	-	0	0.1903	0.0272
25	28	Low pH	-	0	0.1379	0.0244
26	4	Normal	-	1	0.1439	0.062
27	5	Normal	-	1	0.1859	0.0727
28	6	Normal	-	1	0.2113	0.0748
29	7	Normal	-	1	0.2289	0.0798
30	8	Normal	+	1	0.2835	0.1026
31	9	Normal	+	1	0.2371	0.0927
32	10	Normal	+	1	0.3126	0.099
33	11	Normal	+	1	0.4268	0.1123
34	12	Low pH	-	1	0.4194	0.1138
35	13	Low pH	-	1	0.3939	0.1179
36	14	Low pH	-	1	0.5629	0.2193
37	15	Low pH	-	1	0.3965	0.1098
