# Supplementary material for: Environmental pH signals the release of monosaccharides from cell wall in coral symbiotic alga
Source: eLife. 2023 Aug 18;12:e80628. doi: 10.7554/eLife.80628 (PMC10438907; doi:10.7554/eLife.80628)
Supplement: Figure 2—source data 1. [file elife-80628-fig2-data1.txt]

ClusterSize	low1	low2	low3	norm1	norm2	norm3
1	76	71	69	17	15	29
2	33	31	44	24	15	23
3	11	13	8	6	11	16
4	8	4	6	9	6	14
5	0	2	0	7	6	4
6	2	0	1	2	5	3
7	1	0	0	2	7	3
8	0	0	0	1	1	2
9	0	1	0	1	2	1
10	0	2	0	1	1	0
11	0	0	0	1	0	0
12	0	0	0	1	1	0
13	0	0	0	1	0	2
14	0	0	0	1	0	0
15	0	0	0	1	0	0
16	0	0	0	1	0	0
17	0	0	0	0	1	0
