# Supplementary material for: Environmental pH signals the release of monosaccharides from cell wall in coral symbiotic alga
Source: eLife. 2023 Aug 18;12:e80628. doi: 10.7554/eLife.80628 (PMC10438907; doi:10.7554/eLife.80628)
Supplement: Figure 2—source data 2. [file elife-80628-fig2-data2.txt]

id	#	medium	Smooth	Wrinkled
1	1	LowpH	6	18
2	1	LowpH	6	36
3	1	LowpH	15	16
4	1	LowpH	3	29
5	1	Normal	16	2
6	1	Normal	10	5
7	1	Normal	21	1
8	1	Normal	16	2
9	2	LowpH	13	19
10	2	LowpH	27	28
11	2	LowpH	12	16
12	2	LowpH	14	25
13	2	LowpH	17	24
14	2	Normal	33	6
15	2	Normal	31	7
16	2	Normal	34	3
17	2	Normal	37	14
18	2	Normal	52	7
