# Supplementary material for: Environmental pH signals the release of monosaccharides from cell wall in coral symbiotic alga
Source: eLife. 2023 Aug 18;12:e80628. doi: 10.7554/eLife.80628 (PMC10438907; doi:10.7554/eLife.80628)
Supplement: Figure 2—source data 3. [file elife-80628-fig2-data3.txt]

id	#	medium	NP	P	CP
1	1	LowpH	6	5	3
2	1	LowpH	2	7	8
3	1	LowpH	6	10	4
4	1	LowpH	3	4	6
5	1	LowpH	3	7	5
6	1	LowpH	3	4	12
7	1	LowpH	2	4	11
8	1	LowpH	7	8	3
9	1	LowpH	6	8	4
10	1	LowpH	3	7	5
11	1	Normal	11	6	5
12	1	Normal	15	1	4
13	1	Normal	6	4	2
14	1	Normal	10	4	1
15	1	Normal	10	2	5
16	1	Normal	9	3	3
17	1	Normal	13	5	3
18	1	Normal	15	3	5
19	1	Normal	7	8	3
20	1	Normal	12	4	2
21	2	LowpH	5	6	2
22	2	LowpH	6	13	10
23	2	LowpH	11	5	3
24	2	LowpH	8	9	3
25	2	LowpH	12	5	8
26	2	LowpH	9	7	8
27	2	LowpH	11	2	12
28	2	LowpH	12	7	7
29	2	LowpH	6	3	6
30	2	LowpH	3	6	9
31	2	Normal	5	9	0
32	2	Normal	11	5	2
33	2	Normal	11	6	2
34	2	Normal	7	6	1
35	2	Normal	7	4	3
36	2	Normal	3	4	2
37	2	Normal	8	6	1
38	2	Normal	12	3	0
39	2	Normal	11	2	1
40	2	Normal	9	3	0
