# Supplementary material for: Environmental pH signals the release of monosaccharides from cell wall in coral symbiotic alga
Source: eLife. 2023 Aug 18;12:e80628. doi: 10.7554/eLife.80628 (PMC10438907; doi:10.7554/eLife.80628)
Supplement: Figure 3—source data 1. [file elife-80628-fig3-data1.txt]

gene_id	a.value	m.value	p.value	q.value	rank	estimatedDEG	annotation	Note: a.value = (log2(lowpH) + log2(control))/2 , m.value = log2(lowpH/control)
TRINITY_DN10076_c0_g1	7.067820857	0.73428292	5.12E-08	5.04E-06	1313	1
TRINITY_DN10081_c0_g1	9.947709721	0.651660516	4.51E-10	7.19E-08	811	1	OLQ14549.1 ATP-dependent RNA helicase SUPV3L1, mitochondrial [Symbiodinium microadriaticum]
TRINITY_DN10116_c0_g1	3.63953885	1.770017493	2.71E-07	2.19E-05	1599	1
TRINITY_DN10131_c0_g1	8.580773576	-0.516641753	4.16E-06	0.000240131	2239	1	OLQ02629.1 Pentatricopeptide repeat-containing protein [Symbiodinium microadriaticum]
TRINITY_DN10187_c0_g1	8.533267035	0.615457613	0.000120955	0.004185934	3738	1	OLQ14747.1 hypothetical protein AK812_SmicGene1068 [Symbiodinium microadriaticum]
TRINITY_DN10238_c0_g1	9.742983772	0.572524112	2.45E-05	0.001099074	2877	1	OLP88111.1 hypothetical protein AK812_SmicGene30584 [Symbiodinium microadriaticum]
TRINITY_DN10275_c0_g1	9.903185651	0.430279473	9.77E-05	0.003503141	3606	1	OLQ14427.1 Ankyrin-2 [Symbiodinium microadriaticum]
TRINITY_DN10296_c0_g1	9.136875404	0.457705509	8.16E-06	0.00043217	2444	1	ADV91160.1 mitochondrial citrate synthase-like protein 2 [Karlodinium veneficum]
TRINITY_DN10315_c0_g1	8.274454694	1.262932011	3.78E-13	1.11E-10	440	1	CEM20935.1 unnamed protein product [Vitrella brassicaformis CCMP3155]
TRINITY_DN10319_c0_g1	8.442877791	-0.426979181	0.00034756	0.009942739	4522	1	OLP86740.1 TPR repeat-containing thioredoxin TDX [Symbiodinium microadriaticum]
TRINITY_DN10331_c0_g1	7.881785861	0.770931101	1.05E-08	1.21E-06	1116	1
TRINITY_DN10333_c0_g1	8.111687711	0.538684442	2.23E-05	0.001020806	2831	1	OLP96957.1 hypothetical protein AK812_SmicGene20756 [Symbiodinium microadriaticum]
TRINITY_DN10376_c0_g1	9.640884084	0.527520964	2.25E-05	0.001025697	2833	1	RDD41715.1 Transient receptor potential cation channel subfamily A member 1 [Trichoplax sp. H2]
TRINITY_DN10409_c0_g1	8.813883015	0.695342374	6.01E-09	7.39E-07	1051	1	VEU39052.1 unnamed protein product [Pseudo-nitzschia multistriata]
TRINITY_DN10442_c0_g1	8.438695164	0.41864175	2.53E-05	0.001131006	2892	1	OLP85720.1 Enoyl-CoA delta isomerase 2, mitochondrial [Symbiodinium microadriaticum]
TRINITY_DN10454_c0_g1	9.642506312	0.522992302	7.03E-06	0.000379982	2393	1	OLP91342.1 putative E3 ubiquitin-protein ligase LOG2 [Symbiodinium microadriaticum]
TRINITY_DN10456_c0_g1	8.345716413	0.456814603	3.36E-05	0.001441098	3018	1
TRINITY_DN10485_c0_g1	8.223480993	0.705214117	4.57E-10	7.27E-08	813	1	OLP82885.1 hypothetical protein AK812_SmicGene36422 [Symbiodinium microadriaticum]
TRINITY_DN10499_c0_g1	9.750878104	0.555624112	3.34E-09	4.39E-07	986	1	OLP85679.1 hypothetical protein AK812_SmicGene33317 [Symbiodinium microadriaticum]
TRINITY_DN10506_c0_g1	9.769388318	0.425260294	4.85E-05	0.001959376	3199	1	OLP81573.1 hypothetical protein AK812_SmicGene49094 [Symbiodinium microadriaticum]
TRINITY_DN10510_c0_g1	8.564261812	0.49225493	1.73E-06	0.000111883	2000	1	OLP77627.1 hypothetical protein AK812_SmicGene42302 [Symbiodinium microadriaticum]
TRINITY_DN10531_c0_g1	7.819477759	-0.51341977	0.000228042	0.007101578	4154	1	OLP81523.1 hypothetical protein AK812_SmicGene37918 [Symbiodinium microadriaticum]
TRINITY_DN10590_c0_g1	5.641281301	0.805986027	2.23E-05	0.001020806	2830	1
TRINITY_DN10620_c0_g1	7.998928817	0.703563731	3.66E-07	2.84E-05	1666	1	XP_002783585.1 conserved hypothetical protein [Perkinsus marinus ATCC 50983] >EER15381.1 conserved hypothetical protein [Perkinsus marinus ATCC 50983]
TRINITY_DN10654_c0_g1	7.992100797	0.629863582	5.75E-10	9.00E-08	827	1	OLQ14535.1 Kinesin-like protein KIF11-B [Symbiodinium microadriaticum]
TRINITY_DN1066_c0_g1	7.350738687	1.333797877	1.15E-11	2.54E-09	588	1
TRINITY_DN10697_c0_g1	6.671449971	0.57034665	9.51E-05	0.003434095	3582	1
TRINITY_DN1069_c0_g1	6.115184518	0.873718399	8.46E-05	0.003124896	3503	1	OLP95565.1 Chaperone protein dnaJ 49 [Symbiodinium microadriaticum]
TRINITY_DN10743_c0_g1	6.361951173	0.800534067	4.70E-06	0.000267895	2270	1	OLP83505.1 hypothetical protein AK812_SmicGene35715 [Symbiodinium microadriaticum]
TRINITY_DN10757_c0_g1	7.776557646	-0.488685527	7.35E-05	0.002782151	3416	1	NLJ08156.1 asparaginase [Sphingobacteriales bacterium]
TRINITY_DN10889_c0_g1	8.580418806	0.360045074	0.000105783	0.003738879	3660	1	OLP98518.1 Pentatricopeptide repeat-containing protein, chloroplastic [Symbiodinium microadriaticum]
TRINITY_DN10897_c0_g1	9.073202213	0.463466756	5.52E-05	0.002186671	3263	1
TRINITY_DN10964_c0_g1	7.216514837	0.813109183	5.82E-10	9.07E-08	830	1	XP_643363.1 mitochondrial substrate carrier family protein [Dictyostelium discoideum AX4] >Q552L9.1 RecName: Full=Mitochondrial substrate carrier family protein H; AltName: Full=Solute carrier family 25 member 40 homolog [Dictyostelium discoideum] >EAL69449.1 mitochondrial substrate carrier family protein [Dictyostelium discoideum AX4]
TRINITY_DN10999_c0_g1	8.317189056	0.578931531	4.17E-05	0.001728255	3120	1	OLP84355.1 Potassium channel KOR2 [Symbiodinium microadriaticum]
TRINITY_DN11004_c0_g1	9.156294205	0.579112794	1.84E-09	2.56E-07	930	1	OLQ01499.1 hypothetical protein AK812_SmicGene15769 [Symbiodinium microadriaticum]
TRINITY_DN11024_c0_g1	8.795931471	0.468852815	3.37E-05	0.001442026	3020	1
TRINITY_DN11049_c0_g1	8.128842324	0.673064115	1.20E-07	1.08E-05	1435	1	OLP86351.1 hypothetical protein AK812_SmicGene32545 [Symbiodinium microadriaticum]
TRINITY_DN11062_c0_g1	7.926056654	0.868709981	1.24E-07	1.11E-05	1447	1	OLP79064.1 COP9 signalosome complex subunit 8 [Symbiodinium microadriaticum]
TRINITY_DN11085_c0_g1	8.194791223	0.532201129	7.79E-06	0.000414859	2430	1	OLQ09012.1 hypothetical protein AK812_SmicGene7441 [Symbiodinium microadriaticum]
TRINITY_DN1120_c0_g1	7.374410253	0.469533769	0.000218479	0.00683668	4134	1
TRINITY_DN11243_c0_g1	9.051855333	-0.573728717	1.57E-07	1.37E-05	1485	1	OLP76378.1 3-phosphoinositide-dependent protein kinase 1 [Symbiodinium microadriaticum]
TRINITY_DN11248_c0_g1	7.492292834	-0.568519464	1.60E-05	0.000768211	2696	1	OLP82690.1 Kinesin-like protein KIFC3 [Symbiodinium microadriaticum]
TRINITY_DN11268_c0_g1	8.501029353	-0.405687043	5.83E-05	0.002289766	3291	1	OLQ11031.1 Kinesin-like protein KIF3A [Symbiodinium microadriaticum]
TRINITY_DN11286_c0_g1	7.669735225	0.946151373	1.87E-11	3.94E-09	615	1	GBG24950.1 Hypothetical Protein FCC1311_039011 [Hondaea fermentalgiana]
TRINITY_DN11292_c0_g1	9.506568521	0.802260507	1.40E-14	5.56E-12	325	1	OLP84459.1 Aromatic-amino-acid aminotransferase 1 [Symbiodinium microadriaticum]
TRINITY_DN11310_c0_g1	10.27352402	0.450454673	9.00E-06	0.000468344	2485	1	ABI14212.1 RING finger domain protein-like [Pfiesteria piscicida]
TRINITY_DN11369_c0_g1	9.448132732	-0.415420271	0.000345258	0.00989001	4516	1
TRINITY_DN11450_c0_g1	8.355911681	0.695128464	1.89E-10	3.32E-08	736	1
TRINITY_DN1146_c0_g1	8.142908115	-0.37299627	0.000279406	0.00838619	4310	1	OLQ08413.1 Sterol 3-beta-glucosyltransferase [Symbiodinium microadriaticum]
TRINITY_DN11470_c0_g1	8.246163639	0.618967355	1.50E-05	0.000725213	2675	1	OLQ13514.1 hypothetical protein AK812_SmicGene2481 [Symbiodinium microadriaticum]
TRINITY_DN11478_c0_g1	8.876170724	1.357724992	2.12E-30	9.77E-27	28	1	OLQ08287.1 E3 ubiquitin-protein ligase RGLG2 [Symbiodinium microadriaticum]
TRINITY_DN11485_c0_g1	7.985315414	-0.426987089	0.000126418	0.004330968	3776	1	OLP86716.1 Kinesin-like protein KIF13B [Symbiodinium microadriaticum]
TRINITY_DN11674_c0_g1	8.94866753	1.616238676	4.03E-36	4.01E-32	13	1	OLP91683.1 30S ribosomal protein S15 [Symbiodinium microadriaticum]
TRINITY_DN11691_c0_g1	9.001637813	-0.465930827	6.10E-07	4.48E-05	1761	1	OLP87961.1 STI1-like protein [Symbiodinium microadriaticum]
TRINITY_DN1170_c0_g1	6.972991864	0.704500299	3.16E-08	3.27E-06	1252	1	WP_045130997.1 hypothetical protein [Photobacterium angustum] >KJG15538.1 hypothetical protein UA33_19110 [Photobacterium angustum] >KJG20768.1 hypothetical protein UA39_19120 [Photobacterium angustum] >KJG27434.1 hypothetical protein UA69_19675 [Photobacterium angustum] >KJG27704.1 hypothetical protein UA36_19485 [Photobacterium angustum] >KJG35988.1 hypothetical protein UA35_20305 [Photobacteri…
TRINITY_DN11788_c0_g1	9.199663151	0.552134618	2.66E-09	3.60E-07	958	1	OLP83680.1 Extracellular signal-regulated kinase 1 [Symbiodinium microadriaticum]
TRINITY_DN11879_c0_g1	7.9903479	0.79021046	6.50E-12	1.51E-09	557	1
TRINITY_DN11882_c0_g1	7.594138505	0.947763736	4.48E-16	2.33E-13	249	1	OLP79770.1 hypothetical protein AK812_SmicGene39902 [Symbiodinium microadriaticum]
TRINITY_DN12004_c0_g1	8.003101594	1.31886201	6.16E-21	6.75E-18	118	1
TRINITY_DN120_c0_g1	7.238588693	0.607447204	2.85E-07	2.29E-05	1612	1	OLP94574.1 Pentatricopeptide repeat-containing protein MRL1, chloroplastic [Symbiodinium microadriaticum]
TRINITY_DN12108_c0_g1	7.250700303	0.802254616	2.13E-06	0.000134562	2051	1	OLP78205.1 Pentatricopeptide repeat-containing protein, chloroplastic [Symbiodinium microadriaticum]
TRINITY_DN12118_c0_g1	8.548417777	-0.38861653	6.16E-05	0.002404661	3316	1	KAA8498875.1 hypothetical protein FVE85_6460 [Porphyridium purpureum]
TRINITY_DN12153_c0_g1	8.669094776	0.464769989	7.28E-05	0.002759702	3411	1	OLP99023.1 hypothetical protein AK812_SmicGene18468 [Symbiodinium microadriaticum]
TRINITY_DN12198_c0_g1	8.697976545	-0.437177042	4.24E-05	0.001751041	3131	1	XP_001682055.1 conserved hypothetical protein [Leishmania major strain Friedlin] >CAJ03367.1 conserved hypothetical protein [Leishmania major strain Friedlin]
TRINITY_DN12212_c0_g1	7.820253455	-0.391661663	0.000206849	0.006528044	4099	1
TRINITY_DN1221_c0_g1	7.54115783	-0.408357777	0.000178363	0.005755393	4009	1	OLP77965.1 Protein strawberry notch-like 2 [Symbiodinium microadriaticum]
TRINITY_DN12238_c0_g1	6.266624843	0.732883986	0.000167084	0.005455903	3961	1
TRINITY_DN12250_c0_g1	7.129663411	0.827479185	3.12E-10	5.18E-08	779	1	OLP94317.1 Pentatricopeptide repeat-containing protein, mitochondrial [Symbiodinium microadriaticum]
TRINITY_DN12252_c0_g1	8.151395575	0.515935112	0.000291432	0.008656778	4355	1	OLQ05737.1 hypothetical protein AK812_SmicGene10998 [Symbiodinium microadriaticum]
TRINITY_DN12364_c0_g1	5.871600025	0.741856338	4.19E-05	0.001734111	3122	1	WP_100145760.1 class I SAM-dependent methyltransferase [Limnohabitans sp. JirII-31] >PIT79953.1 hypothetical protein B9Z41_05130 [Limnohabitans sp. JirII-31]
TRINITY_DN12388_c0_g1	7.13205164	1.159613185	2.37E-14	8.89E-12	345	1
TRINITY_DN12410_c0_g1	5.529690744	0.689811151	0.000322551	0.009393493	4442	1	OLQ01627.1 Ankyrin repeat domain-containing protein 17 [Symbiodinium microadriaticum]
TRINITY_DN12432_c0_g1	7.55568802	0.620103296	3.59E-05	0.001521196	3052	1
TRINITY_DN12485_c0_g1	7.739899025	0.491534281	2.91E-06	0.0001763	2136	1	CBJ29698.1 Glucose-6-phosphate 1-dehydrogenase, cytoplasmic isoform 2 (G6PD6) (G6PDH6) [Ectocarpus siliculosus]
TRINITY_DN12514_c0_g1	7.263612194	-0.466569068	0.000197424	0.006269386	4073	1	CEL96967.1 unnamed protein product [Vitrella brassicaformis CCMP3155]
TRINITY_DN12544_c0_g1	8.073369792	0.447820529	2.22E-05	0.001016027	2828	1	OLQ12691.1 TBCC domain-containing protein 1 [Symbiodinium microadriaticum]
TRINITY_DN12551_c0_g1	7.267469764	0.530477611	7.74E-05	0.002906172	3445	1	OLQ13868.1 Esterase [Symbiodinium microadriaticum]
TRINITY_DN12624_c0_g1	8.210044628	0.513271198	1.73E-06	0.00011174	1999	1	OLP85227.1 hypothetical protein AK812_SmicGene33794 [Symbiodinium microadriaticum]
TRINITY_DN12643_c0_g1	8.573750378	-0.387471964	0.000194684	0.006200075	4062	1
TRINITY_DN12740_c0_g1	9.702903909	0.690679467	1.88E-11	3.96E-09	616	1	OLQ01506.1 Malonyl-CoA-acyl carrier protein transacylase, mitochondrial [Symbiodinium microadriaticum]
TRINITY_DN12741_c0_g1	9.312079651	-0.350658927	4.93E-05	0.001989538	3208	1	OLP79571.1 Cytochrome P450 regulator dap1 [Symbiodinium microadriaticum]
TRINITY_DN12848_c0_g1	7.957978211	0.577164585	5.88E-06	0.000325899	2333	1
TRINITY_DN12851_c0_g1	9.362249334	0.420998928	0.000100575	0.003592091	3622	1	CEL92930.1 unnamed protein product [Vitrella brassicaformis CCMP3155]
TRINITY_DN1286_c0_g1	11.2257686	-0.316462918	0.000148699	0.00495009	3886	1	OLP99437.1 hypothetical protein AK812_SmicGene17998 [Symbiodinium microadriaticum]
TRINITY_DN12890_c0_g1	4.574067963	1.109618165	8.22E-05	0.003048956	3488	1
TRINITY_DN12903_c0_g1	8.574895818	0.403047458	4.20E-05	0.001737986	3124	1	OLP81757.1 hypothetical protein AK812_SmicGene37665 [Symbiodinium microadriaticum]
TRINITY_DN12917_c0_g1	9.771356292	0.412788818	7.28E-05	0.002759791	3412	1	OLQ10098.1 hypothetical protein AK812_SmicGene6246 [Symbiodinium microadriaticum]
TRINITY_DN12953_c0_g1	7.481380793	-0.54481633	6.14E-06	0.000337979	2350	1	OLP90311.1 hypothetical protein AK812_SmicGene28110 [Symbiodinium microadriaticum]
TRINITY_DN12976_c0_g1	9.056290986	1.063152654	1.89E-14	7.36E-12	333	1
TRINITY_DN13098_c0_g1	10.32830766	0.582386882	3.10E-08	3.21E-06	1250	1	OLP85737.1 Carbonic anhydrase 2 [Symbiodinium microadriaticum]
TRINITY_DN13132_c0_g1	8.348549261	-0.460957884	9.00E-05	0.003288976	3540	1	OLP95270.1 hypothetical protein AK812_SmicGene22616 [Symbiodinium microadriaticum]
TRINITY_DN13136_c0_g1	8.12484283	0.690750906	1.99E-11	4.15E-09	621	1	OLQ01726.1 putative cysteine desulfurase [Symbiodinium microadriaticum]
TRINITY_DN13154_c0_g1	8.787907176	0.35680445	0.000144713	0.00484353	3865	1	OLP75608.1 hypothetical protein AK812_SmicGene44569 [Symbiodinium microadriaticum]
TRINITY_DN131_c0_g1	7.752702674	0.648085712	4.11E-08	4.15E-06	1282	1	OLQ00043.1 putative cardiolipin-specific deacylase, mitochondrial [Symbiodinium microadriaticum]
TRINITY_DN13204_c0_g1	8.144324907	0.867908646	1.58E-11	3.37E-09	607	1	OLQ06586.1 Protein yorkie [Symbiodinium microadriaticum]
TRINITY_DN13210_c0_g1	6.171523699	0.677100823	5.00E-05	0.002012642	3216	1
TRINITY_DN13210_c0_g2	5.86434867	0.670806604	9.79E-05	0.0035089	3610	1
TRINITY_DN13230_c0_g1	8.775236926	0.705460361	6.21E-12	1.45E-09	555	1	OLQ10559.1 Pentatricopeptide repeat-containing protein, chloroplastic [Symbiodinium microadriaticum]
TRINITY_DN13262_c0_g1	9.251043651	0.56258369	2.40E-07	1.98E-05	1568	1
TRINITY_DN1332_c0_g1	7.573162009	0.822272574	4.11E-12	9.90E-10	537	1
TRINITY_DN13372_c0_g1	7.326540187	0.445403582	0.000208491	0.006573427	4103	1	OLP96218.1 hypothetical protein AK812_SmicGene21552 [Symbiodinium microadriaticum]
TRINITY_DN13379_c0_g1	9.563179787	0.581078885	9.81E-09	1.15E-06	1105	1	KAF0923774.1 hypothetical protein E2562_006732 [Oryza meyeriana var. granulata]
TRINITY_DN13382_c0_g1	8.66114294	-0.530726198	3.54E-08	3.62E-06	1266	1	OLQ00687.1 hypothetical protein AK812_SmicGene16625 [Symbiodinium microadriaticum]
TRINITY_DN13431_c0_g1	6.305089608	-0.745322152	4.17E-06	0.000240787	2240	1	OLQ15275.1 hypothetical protein AK812_SmicGene562 [Symbiodinium microadriaticum]
TRINITY_DN1349_c0_g1	6.477503456	-0.610317183	0.000238134	0.007358977	4185	1	OLQ13899.1 hypothetical protein AK812_SmicGene2032 [Symbiodinium microadriaticum]
TRINITY_DN13507_c0_g1	8.159984724	-0.423263344	0.000163784	0.005370704	3945	1	OLQ04342.1 DeSI-like protein [Symbiodinium microadriaticum]
TRINITY_DN13572_c0_g1	9.32757088	0.330118476	0.000301746	0.008918087	4377	1	OLP88577.1 Vesicle-associated membrane protein-associated protein A [Symbiodinium microadriaticum]
TRINITY_DN1383_c0_g1	6.456984785	0.665712252	7.41E-06	0.000398009	2407	1
TRINITY_DN13860_c0_g1	7.174941289	-0.647721982	4.85E-07	3.65E-05	1719	1	OLP92057.1 Glutamine-dependent NAD(+) synthetase [Symbiodinium microadriaticum]
TRINITY_DN13890_c0_g1	7.504368399	0.689436809	0.000144534	0.004838824	3864	1	OLP96323.1 hypothetical protein AK812_SmicGene21460 [Symbiodinium microadriaticum]
TRINITY_DN1389_c0_g1	9.483814587	0.523201546	1.67E-07	1.45E-05	1494	1	XP_023708689.1 delta(7)-sterol 5(6)-desaturase [Cryptotermes secundus] >PNF32539.1 hypothetical protein B7P43_G02459 [Cryptotermes secundus]
TRINITY_DN13910_c0_g1	8.105191737	0.560345877	1.70E-07	1.47E-05	1498	1	OLQ15297.1 putative ATP-dependent RNA helicase DHX34 [Symbiodinium microadriaticum]
TRINITY_DN13915_c0_g1	7.476290745	0.545049358	2.64E-06	0.000161734	2111	1	OLQ03606.1 [Pyruvate dehydrogenase (acetyl-transferring)] kinase, mitochondrial [Symbiodinium microadriaticum]
TRINITY_DN1391_c0_g1	8.790425094	0.447489063	9.66E-07	6.73E-05	1859	1	OLP85090.1 Desumoylating isopeptidase 2 [Symbiodinium microadriaticum]
TRINITY_DN13963_c0_g1	8.420062155	0.562735628	5.62E-06	0.000313589	2318	1	OLQ04510.1 hypothetical protein AK812_SmicGene12435 [Symbiodinium microadriaticum]
TRINITY_DN1397_c0_g1	9.455818088	0.703441137	5.64E-11	1.08E-08	676	1	OLP90740.1 Multisite-specific tRNA:(cytosine-C(5))-methyltransferase [Symbiodinium microadriaticum]
TRINITY_DN1401_c0_g1	9.103535102	0.447980783	3.00E-05	0.001311842	2963	1	OLP99143.1 hypothetical protein AK812_SmicGene18357 [Symbiodinium microadriaticum]
TRINITY_DN14066_c0_g1	7.047534674	0.738549005	0.00012993	0.004436004	3789	1
TRINITY_DN14089_c0_g1	6.739588746	-0.498319192	0.000333131	0.009634347	4473	1	OLQ13705.1 putative oxidoreductase [Symbiodinium microadriaticum]
TRINITY_DN14130_c0_g1	8.592747481	0.418708074	0.000119493	0.004140855	3733	1	OLP86727.1 Protein NtpR [Symbiodinium microadriaticum]
TRINITY_DN14144_c0_g1	8.421900337	0.786295602	5.57E-06	0.000311183	2315	1
TRINITY_DN14203_c0_g1	8.255966469	0.889810026	6.15E-13	1.73E-10	459	1	OLP88939.1 Organellar oligopeptidase A, chloroplastic/mitochondrial [Symbiodinium microadriaticum]
TRINITY_DN14211_c0_g1	9.325719821	0.662091138	1.20E-06	8.12E-05	1910	1	WP_149253555.1 gamma-butyrobetaine dioxygenase [Labrys neptuniae] >QEN89350.1 gamma-butyrobetaine dioxygenase [Labrys neptuniae]
TRINITY_DN14224_c0_g1	10.1206261	-0.400423022	2.38E-05	0.001074296	2862	1	OLP91525.1 hypothetical protein AK812_SmicGene26755 [Symbiodinium microadriaticum]
TRINITY_DN14257_c0_g1	7.753127777	-0.463148152	2.87E-05	0.001263264	2940	1	OLQ14488.1 hypothetical protein AK812_SmicGene1426 [Symbiodinium microadriaticum]
TRINITY_DN14368_c0_g1	7.360663171	0.464427004	0.000313423	0.009189716	4412	1	OLQ01888.1 Cyclomaltodextrin glucanotransferase [Symbiodinium microadriaticum]
TRINITY_DN14378_c0_g1	8.705203353	-0.500360878	1.26E-06	8.44E-05	1925	1	OLP82524.1 Alpha-tubulin N-acetyltransferase [Symbiodinium microadriaticum]
TRINITY_DN14427_c0_g1	9.478881548	0.440949724	4.91E-06	0.000278509	2280	1	OLP83511.1 Adenosine 3-phospho 5-phosphosulfate transporter 2 [Symbiodinium microadriaticum]
TRINITY_DN1445_c0_g1	8.524085118	-0.459840469	4.76E-05	0.001928891	3193	1
TRINITY_DN14489_c0_g1	8.991221792	0.571254124	2.82E-07	2.27E-05	1606	1	OLP90974.1 hypothetical protein AK812_SmicGene27393 [Symbiodinium microadriaticum]
TRINITY_DN1455_c0_g1	7.449825226	-0.568707218	0.000329566	0.009548336	4465	1
TRINITY_DN1465_c0_g1	7.878055117	0.783488193	1.16E-07	1.05E-05	1427	1	OLQ05940.1 hypothetical protein AK812_SmicGene10813 [Symbiodinium microadriaticum]
TRINITY_DN14704_c0_g1	6.232431956	-0.645320307	2.66E-05	0.001180011	2913	1	OLP92836.1 UDP-N-acetylglucosamine--peptide N-acetylglucosaminyltransferase 110 kDa subunit [Symbiodinium microadriaticum]
TRINITY_DN14715_c0_g1	7.309811816	0.602139152	8.39E-06	0.000442272	2454	1	OLQ06295.1 Potassium voltage-gated channel protein eag [Symbiodinium microadriaticum]
TRINITY_DN1472_c0_g1	7.57433902	0.469888813	5.07E-05	0.002034225	3223	1
TRINITY_DN14730_c0_g1	9.249965339	-0.432210363	1.91E-06	0.000121705	2029	1	XP_022151640.1 E3 ubiquitin-protein ligase RNF181-like [Momordica charantia]
TRINITY_DN14742_c0_g1	7.703810129	0.467930538	6.44E-05	0.002490124	3348	1
TRINITY_DN147_c0_g1	9.883575867	0.810416235	9.92E-12	2.21E-09	580	1	OLQ08499.1 Protein MEI2-like 3 [Symbiodinium microadriaticum]
TRINITY_DN1483_c0_g1	7.777366264	-0.627193173	9.71E-07	6.75E-05	1861	1
TRINITY_DN1494_c0_g1	9.320590838	-0.31539575	0.000326093	0.009465229	4456	1	OLP86990.1 putative protein phosphatase 2C 55 [Symbiodinium microadriaticum]
TRINITY_DN15038_c0_g1	7.791210113	-0.472103666	5.08E-06	0.000287063	2287	1	OLQ02743.1 putative polyketide synthase 3 [Symbiodinium microadriaticum]
TRINITY_DN1503_c0_g1	5.35119753	0.77220928	5.40E-05	0.002146766	3251	1	OLP91999.1 hypothetical protein AK812_SmicGene26237 [Symbiodinium microadriaticum]
TRINITY_DN15108_c0_g1	10.0550716	0.469757761	1.35E-05	0.000662324	2637	1	OLP82618.1 hypothetical protein AK812_SmicGene36717 [Symbiodinium microadriaticum]
TRINITY_DN15133_c0_g1	5.084725174	1.143256969	1.39E-06	9.23E-05	1951	1
TRINITY_DN15137_c0_g1	6.155195131	0.903288148	1.60E-08	1.78E-06	1160	1	OLP81683.1 hypothetical protein AK812_SmicGene37759 [Symbiodinium microadriaticum]
TRINITY_DN1514_c0_g1	8.018467575	0.471089171	2.57E-05	0.001146238	2901	1	OLP99265.1 Retrovirus-related Pol polyprotein from transposon TNT 1-94 [Symbiodinium microadriaticum]
TRINITY_DN15184_c0_g1	8.374705105	0.52738865	1.91E-07	1.63E-05	1518	1	KAF0688523.1 hypothetical protein As57867_019799 [Aphanomyces stellatus] >VFT96563.1 Aste57867_19865 [Aphanomyces stellatus]
TRINITY_DN15212_c0_g1	8.842873151	1.098409056	7.59E-20	6.87E-17	143	1	OLP86527.1 Phosphatidylinositol 4-phosphate 5-kinase 5 [Symbiodinium microadriaticum]
TRINITY_DN15246_c0_g1	5.644530429	0.65936008	0.000117657	0.004089301	3721	1
TRINITY_DN15252_c0_g1	7.736096459	0.461131146	0.000245789	0.007536332	4219	1
TRINITY_DN15357_c0_g1	9.394726625	0.945542915	1.10E-23	1.69E-20	84	1	XP_005794211.1 hypothetical protein EMIHUDRAFT_460993 [Emiliania huxleyi CCMP1516] >EOD41782.1 hypothetical protein EMIHUDRAFT_460993 [Emiliania huxleyi CCMP1516]
TRINITY_DN15384_c0_g1	7.766429516	0.582396098	9.83E-07	6.82E-05	1864	1
TRINITY_DN15388_c0_g1	7.816663403	-0.529931582	1.62E-06	0.000105581	1984	1	HAD36400.1 hypothetical protein [Gammaproteobacteria bacterium]
TRINITY_DN15418_c0_g1	6.590122023	0.530504658	0.000124362	0.004276366	3762	1	OLQ14753.1 DnaJ-like 1, mitochondrial [Symbiodinium microadriaticum]
TRINITY_DN15508_c0_g1	7.914148282	-0.53533419	3.39E-05	0.001451447	3025	1	OLP75364.1 hypothetical protein AK812_SmicGene44853, partial [Symbiodinium microadriaticum]
TRINITY_DN15522_c0_g1	7.108639309	0.684439368	3.11E-07	2.47E-05	1627	1
TRINITY_DN15528_c0_g1	8.83576197	0.581117324	2.90E-10	4.86E-08	772	1	OLP83901.1 Anaphase-promoting complex subunit 8 [Symbiodinium microadriaticum]
TRINITY_DN15533_c0_g1	9.133699934	0.431308022	0.000324685	0.009447134	4446	1
TRINITY_DN15574_c0_g1	9.352469134	-0.341620888	0.000215611	0.006761329	4125	1	OLP92992.1 hypothetical protein AK812_SmicGene25157 [Symbiodinium microadriaticum]
TRINITY_DN15575_c0_g1	9.818319519	-0.400722067	2.08E-05	0.000960806	2805	1
TRINITY_DN15588_c0_g1	7.990329339	-0.428164366	0.000146431	0.004884637	3878	1
TRINITY_DN15600_c0_g1	9.303794348	0.385090396	2.49E-05	0.001115781	2889	1	OLQ01746.1 tRNA (cytosine(34)-C(5))-methyltransferase [Symbiodinium microadriaticum]
TRINITY_DN15604_c0_g1	8.266270207	0.518884729	4.38E-06	0.000251729	2253	1	CEL93294.1 unnamed protein product [Vitrella brassicaformis CCMP3155]
TRINITY_DN15667_c0_g1	9.011718592	0.839704385	3.09E-10	5.14E-08	778	1	OLQ02203.1 hypothetical protein AK812_SmicGene14951 [Symbiodinium microadriaticum]
TRINITY_DN15714_c0_g1	7.676996569	0.653093825	4.14E-06	0.000239017	2238	1	OLP85863.1 hypothetical protein AK812_SmicGene33112 [Symbiodinium microadriaticum]
TRINITY_DN15715_c0_g1	8.660114361	-0.417391635	4.42E-05	0.001816396	3146	1
TRINITY_DN15720_c0_g1	8.578326977	0.537170983	5.31E-06	0.000298805	2300	1
TRINITY_DN15721_c0_g1	8.867199709	0.589245398	2.71E-07	2.19E-05	1600	1	OLQ00873.1 hypothetical protein AK812_SmicGene16415 [Symbiodinium microadriaticum]
TRINITY_DN15736_c0_g1	8.798719026	0.593024803	6.14E-07	4.50E-05	1763	1
TRINITY_DN15741_c0_g1	7.543635224	1.270153244	1.67E-16	9.33E-14	231	1
TRINITY_DN15758_c0_g2	9.765923358	-0.543259048	3.16E-10	5.24E-08	780	1	OLP79204.1 ATP phosphoribosyltransferase [Symbiodinium microadriaticum]
TRINITY_DN15768_c0_g1	5.229517361	0.995323587	1.67E-05	0.000795242	2718	1
TRINITY_DN15843_c0_g1	7.987623014	0.486039358	5.54E-06	0.000309608	2314	1	XP_002765652.1 L-asparaginase, putative [Perkinsus marinus ATCC 50983] >EEQ98369.1 L-asparaginase, putative [Perkinsus marinus ATCC 50983]
TRINITY_DN15881_c0_g1	6.38679727	-0.827391944	1.73E-07	1.49E-05	1503	1	OLP84523.1 Gastricsin [Symbiodinium microadriaticum]
TRINITY_DN1591_c0_g1	7.98296133	0.583565097	4.95E-06	0.000280611	2284	1	OLP98592.1 hypothetical protein AK812_SmicGene18962 [Symbiodinium microadriaticum]
TRINITY_DN15933_c0_g1	6.789524469	0.655267905	1.34E-06	8.95E-05	1941	1	CEM18575.1 unnamed protein product [Vitrella brassicaformis CCMP3155]
TRINITY_DN15945_c0_g1	5.958433639	0.939549277	1.99E-07	1.68E-05	1525	1	OLP88972.1 Receptor-likey region, transmembrane domain- and RING domain-containing protein 3 [Symbiodinium microadriaticum]
TRINITY_DN15951_c0_g1	8.325156852	-0.377843852	0.000309239	0.009089703	4401	1
TRINITY_DN15990_c0_g1	8.166331712	-0.416933295	0.000201093	0.006371171	4083	1	OLP96665.1 Endoplasmic reticulum-Golgi intermediate compartment protein 3 [Symbiodinium microadriaticum]
TRINITY_DN16001_c0_g1	8.169979282	0.5549859	8.81E-08	8.21E-06	1388	1	OLP91995.1 hypothetical protein AK812_SmicGene26242 [Symbiodinium microadriaticum]
TRINITY_DN16013_c0_g1	8.635095509	0.429079901	0.000124892	0.004291168	3765	1	OLQ14592.1 hypothetical protein AK812_SmicGene1267 [Symbiodinium microadriaticum]
TRINITY_DN16082_c0_g1	8.076099637	0.553726281	7.73E-05	0.002904499	3442	1
TRINITY_DN16117_c0_g1	8.878413323	0.539333305	8.33E-06	0.000439437	2452	1	OLQ07172.1 hypothetical protein AK812_SmicGene9510 [Symbiodinium microadriaticum]
TRINITY_DN16118_c0_g1	9.02362447	0.357777106	3.42E-05	0.001459317	3029	1	OLP89234.1 hypothetical protein AK812_SmicGene29318 [Symbiodinium microadriaticum]
TRINITY_DN1611_c0_g1	9.752981809	0.385253975	1.78E-05	0.000837916	2748	1	OLP93034.1 Echinoderm microtubule-associated protein-like 4 [Symbiodinium microadriaticum]
TRINITY_DN16131_c0_g1	7.062138659	0.489300277	0.000100405	0.003587029	3621	1	OLP96023.1 Splicing factor 3A subunit 3 [Symbiodinium microadriaticum]
TRINITY_DN16173_c0_g1	8.038147034	-0.438922573	0.000215354	0.006759872	4120	1	OLP77292.1 putative steroid-binding protein 3 [Symbiodinium microadriaticum]
TRINITY_DN16203_c0_g1	9.126943876	0.699174334	3.07E-12	7.72E-10	514	1	OLQ14928.1 hypothetical protein AK812_SmicGene926 [Symbiodinium microadriaticum]
TRINITY_DN16214_c0_g1	5.572813839	0.66592626	0.000216848	0.006792219	4130	1	OLP90391.1 hypothetical protein AK812_SmicGene28050 [Symbiodinium microadriaticum]
TRINITY_DN16230_c0_g1	7.858365395	0.669676018	2.95E-08	3.08E-06	1240	1	OLP90239.1 hypothetical protein AK812_SmicGene28200 [Symbiodinium microadriaticum]
TRINITY_DN16247_c0_g1	9.21105816	0.529589292	7.16E-05	0.002721143	3403	1	OLP88389.1 hypothetical protein AK812_SmicGene30288 [Symbiodinium microadriaticum]
TRINITY_DN1627_c0_g1	8.279629071	-0.415072743	2.30E-05	0.001044595	2848	1	OLQ11823.1 Thrombospondin-type laminin G domain and EAR repeat-containing protein [Symbiodinium microadriaticum]
TRINITY_DN16283_c0_g1	7.5321904	-0.455250168	0.000136176	0.004610321	3821	1	OLP80305.1 Glutathione S-transferase [Symbiodinium microadriaticum]
TRINITY_DN16286_c0_g2	8.443240359	-0.48116391	1.14E-05	0.000572469	2572	1	OLP90364.1 hypothetical protein AK812_SmicGene28064 [Symbiodinium microadriaticum]
TRINITY_DN1630_c0_g1	8.440093992	0.406082277	0.000162658	0.005337836	3942	1	CEL94766.1 unnamed protein product [Vitrella brassicaformis CCMP3155]
TRINITY_DN16394_c0_g1	8.893848401	0.495638269	3.45E-07	2.70E-05	1652	1	OLQ01714.1 60S ribosomal protein L26 [Symbiodinium microadriaticum]
TRINITY_DN16557_c0_g1	5.684436273	0.938555118	9.44E-06	0.000486929	2507	1
TRINITY_DN16612_c0_g1	7.420432073	-0.477272784	0.000153113	0.005068318	3908	1
TRINITY_DN1667_c0_g1	9.10239106	-0.519294346	8.90E-08	8.27E-06	1392	1	XP_022839647.1 Class II aldolase/adducin N-terminal [Ostreococcus tauri] >OUS48862.1 class II aldolase/adducin N-terminal [Ostreococcus tauri] >CEF99102.1 Class II aldolase/adducin N-terminal [Ostreococcus tauri]
TRINITY_DN16681_c0_g1	7.848846694	1.371343094	5.69E-19	4.72E-16	156	1
TRINITY_DN1668_c0_g1	8.990012976	0.500691565	1.42E-07	1.25E-05	1464	1	OLQ10123.1 Choline-sulfatase, partial [Symbiodinium microadriaticum]
TRINITY_DN16733_c1_g1	10.17371158	0.624605086	2.64E-07	2.15E-05	1594	1	OLQ04140.1 CBL-interacting serine/threonine-protein kinase 24 [Symbiodinium microadriaticum]
TRINITY_DN16735_c0_g1	8.551170551	-0.385573597	0.000109146	0.003838514	3678	1
TRINITY_DN1674_c0_g1	7.340402131	0.726113785	2.17E-07	1.81E-05	1551	1	OLP96185.1 hypothetical protein AK812_SmicGene21638 [Symbiodinium microadriaticum]
TRINITY_DN16778_c0_g1	8.188891037	0.434391258	0.000181728	0.005837768	4027	1	OLQ01167.1 JmjC domain-containing protein 7 [Symbiodinium microadriaticum]
TRINITY_DN16795_c0_g1	6.198942277	1.114691332	4.13E-09	5.28E-07	1012	1
TRINITY_DN1683_c0_g1	8.113044297	0.687726385	7.95E-07	5.64E-05	1822	1	OLP87012.1 Exosome complex component Rrp41 [Symbiodinium microadriaticum]
TRINITY_DN16869_c0_g1	9.747876476	0.589631024	1.65E-06	0.000106967	1989	1
TRINITY_DN16872_c0_g1	8.82867587	-0.381307982	0.000311157	0.009131551	4408	1	OLQ12007.1 hypothetical protein AK812_SmicGene4093 [Symbiodinium microadriaticum]
TRINITY_DN16883_c0_g1	9.697818607	0.897749951	1.02E-15	4.99E-13	264	1	OLP77089.1 hypothetical protein AK812_SmicGene42892 [Symbiodinium microadriaticum]
TRINITY_DN16914_c0_g1	8.44775488	-0.420569148	7.84E-05	0.002938216	3453	1
TRINITY_DN16934_c0_g1	6.783262875	0.689374656	3.65E-06	0.000214486	2202	1	OLQ09586.1 hypothetical protein AK812_SmicGene6800 [Symbiodinium microadriaticum]
TRINITY_DN16967_c0_g1	10.0514677	0.76992856	1.09E-12	2.93E-10	483	1	OLQ15632.1 Tricarboxylate transport protein, mitochondrial [Symbiodinium microadriaticum]
TRINITY_DN17104_c0_g1	7.503662577	-0.519884197	2.27E-05	0.001033152	2840	1
TRINITY_DN1712_c0_g1	10.09090367	-0.3836473	7.52E-06	0.000403162	2413	1
TRINITY_DN17161_c0_g1	10.40771466	0.781689292	1.07E-16	6.21E-14	222	1	OLP79730.1 3,4-dihydroxy-2-butanone 4-phosphate synthase [Symbiodinium microadriaticum]
TRINITY_DN17213_c0_g1	1.63519955	2.788691579	5.53E-05	0.002191199	3264	1
TRINITY_DN1722_c0_g1	9.290849486	-0.399380046	4.75E-05	0.001924904	3191	1	OLP77190.1 hypothetical protein AK812_SmicGene42778, partial [Symbiodinium microadriaticum]
TRINITY_DN17288_c0_g1	7.049787184	-0.531153509	0.000317877	0.009286628	4428	1	OLP97512.1 putative isoprenylcysteine alpha-carbonyl methylesterase ICME [Symbiodinium microadriaticum]
TRINITY_DN17301_c0_g1	7.249460896	0.814487022	8.17E-07	5.79E-05	1828	1
TRINITY_DN17312_c0_g1	9.834448379	0.464853393	1.86E-07	1.59E-05	1510	1	OLP97177.1 Proline/betaine transporter [Symbiodinium microadriaticum]
TRINITY_DN17325_c0_g1	5.837862849	-0.739825156	0.00033552	0.009688276	4480	1
TRINITY_DN17385_c0_g1	5.249817092	1.089398061	1.68E-07	1.45E-05	1495	1
TRINITY_DN17389_c0_g1	9.790131447	0.724501241	2.70E-11	5.48E-09	637	1	OLP81378.1 Amidophosphoribosyltransferase [Symbiodinium microadriaticum]
TRINITY_DN17419_c0_g1	8.663158835	0.570909856	1.40E-08	1.58E-06	1144	1
TRINITY_DN17426_c0_g1	9.016140438	0.435097805	0.000173593	0.005630967	3988	1	XP_021720675.1 uncharacterized protein LOC110688263 [Chenopodium quinoa]
TRINITY_DN17434_c0_g1	9.749245302	0.691732864	1.76E-10	3.11E-08	731	1	CEM33822.1 unnamed protein product [Vitrella brassicaformis CCMP3155]
TRINITY_DN17489_c0_g1	7.440230509	0.564402338	1.38E-05	0.000672901	2647	1	OLP80301.1 hypothetical protein AK812_SmicGene39307 [Symbiodinium microadriaticum]
TRINITY_DN1750_c0_g1	8.632851695	0.599577316	1.46E-10	2.63E-08	721	1
TRINITY_DN17542_c0_g1	8.808979234	0.64712367	6.76E-10	1.03E-07	848	1
TRINITY_DN17559_c0_g1	9.337139506	0.91429292	4.76E-16	2.45E-13	251	1	OLQ12866.1 putative protein disulfide-isomerase C1F5.02 [Symbiodinium microadriaticum]
TRINITY_DN17568_c0_g1	7.06045792	0.644796265	2.95E-05	0.001292291	2951	1	OLQ06763.1 Delta(5) fatty acid desaturase B [Symbiodinium microadriaticum]
TRINITY_DN17577_c0_g1	4.85521732	-0.80620702	0.000246658	0.007559391	4221	1	OLQ15028.1 hypothetical protein AK812_SmicGene660 [Symbiodinium microadriaticum]
TRINITY_DN17579_c0_g1	7.69633915	0.578103826	7.08E-07	5.10E-05	1794	1	OLP80338.1 hypothetical protein AK812_SmicGene39270 [Symbiodinium microadriaticum]
TRINITY_DN17619_c0_g1	7.244479954	0.469323172	0.000176905	0.005721203	4000	1	OLP91008.1 hypothetical protein AK812_SmicGene27342 [Symbiodinium microadriaticum]
TRINITY_DN17684_c0_g1	3.455254621	1.455618359	5.69E-05	0.002247452	3276	1
TRINITY_DN17777_c0_g1	7.897920735	0.712795038	2.26E-06	0.00014129	2068	1	OLP91141.1 hypothetical protein AK812_SmicGene27181 [Symbiodinium microadriaticum]
TRINITY_DN17784_c0_g1	7.293040146	1.128346338	7.38E-12	1.69E-09	566	1	OLP94736.1 13 kDa deflagellation-inducible protein [Symbiodinium microadriaticum]
TRINITY_DN17816_c0_g1	7.573191043	0.640848409	5.21E-09	6.52E-07	1034	1	OLQ07102.1 Protein spinster [Symbiodinium microadriaticum]
TRINITY_DN17855_c0_g1	8.217994163	0.881539671	1.06E-12	2.86E-10	481	1
TRINITY_DN17868_c0_g1	6.685070127	0.658617679	1.36E-05	0.000668008	2643	1
TRINITY_DN17911_c0_g1	7.070785774	0.547937635	4.66E-05	0.001897797	3176	1
TRINITY_DN17919_c0_g1	8.64436335	-0.34733403	0.00025962	0.007896783	4253	1	OLP93979.1 Pentatricopeptide repeat-containing protein, chloroplastic [Symbiodinium microadriaticum]
TRINITY_DN17929_c0_g1	11.50563746	0.52824382	2.59E-08	2.75E-06	1217	1
TRINITY_DN17934_c0_g1	6.780608515	0.570417264	5.90E-05	0.002314687	3299	1
TRINITY_DN17952_c0_g1	5.859064305	0.877362942	3.97E-05	0.001659809	3097	1
TRINITY_DN18126_c0_g1	6.798255524	0.772132717	6.14E-05	0.002397426	3313	1
TRINITY_DN1813_c0_g1	9.336332052	0.824984511	3.79E-12	9.23E-10	531	1	OLP91946.1 50S ribosomal protein L12, chloroplastic [Symbiodinium microadriaticum]
TRINITY_DN18149_c0_g1	8.607245517	0.719880427	7.93E-10	1.19E-07	862	1
TRINITY_DN18152_c0_g1	10.7475733	0.506783988	6.93E-09	8.40E-07	1068	1	XP_002785881.1 sugar transporter, putative [Perkinsus marinus ATCC 50983] >EER17677.1 sugar transporter, putative [Perkinsus marinus ATCC 50983]
TRINITY_DN18195_c0_g1	7.532827358	-0.505766609	0.000112168	0.003928082	3694	1	OLP82869.1 hypothetical protein AK812_SmicGene36446 [Symbiodinium microadriaticum]
TRINITY_DN18208_c0_g1	8.624309298	-0.51434223	3.43E-07	2.69E-05	1651	1	OLP86833.1 hypothetical protein AK812_SmicGene32012 [Symbiodinium microadriaticum]
TRINITY_DN18214_c0_g1	7.92421442	1.205051436	1.13E-24	1.95E-21	75	1	XP_001701301.1 predicted protein [Chlamydomonas reinhardtii] >PNW79935.1 hypothetical protein CHLRE_08g372850v5 [Chlamydomonas reinhardtii]
TRINITY_DN18318_c0_g1	10.07331085	0.51823745	0.000150906	0.005008091	3898	1	OLP83766.1 DNA topoisomerase 3-beta-1 [Symbiodinium microadriaticum]
TRINITY_DN18331_c0_g1	7.977184167	0.671409424	1.18E-08	1.36E-06	1125	1
TRINITY_DN18333_c0_g1	8.04366806	0.466579392	6.69E-05	0.002567531	3370	1
TRINITY_DN18337_c0_g1	7.590924928	0.552464423	6.76E-06	0.000367137	2382	1	OLQ04463.1 Peptidyl-prolyl cis-trans isomerase FKBP65 [Symbiodinium microadriaticum]
TRINITY_DN1833_c0_g1	9.371922609	0.504275279	6.30E-07	4.61E-05	1768	1	OLP88546.1 Sulfite reductase [NADPH] hemoprotein beta-component [Symbiodinium microadriaticum]
TRINITY_DN1835_c0_g1	9.82616756	0.852723597	3.58E-17	2.20E-14	211	1	OLQ00722.1 hypothetical protein AK812_SmicGene16582 [Symbiodinium microadriaticum]
TRINITY_DN18374_c0_g1	9.69757449	0.607561112	7.31E-08	6.95E-06	1360	1	OLP88691.1 hypothetical protein AK812_SmicGene29954 [Symbiodinium microadriaticum]
TRINITY_DN18404_c0_g1	6.301180816	0.947528837	0.000203916	0.006446478	4092	1
TRINITY_DN1842_c0_g1	9.260658916	-0.475311244	4.20E-06	0.000242479	2243	1	XP_002774673.1 protein phosphatase 2B regulatory subunit, putative [Perkinsus marinus ATCC 50983] >EER06489.1 protein phosphatase 2B regulatory subunit, putative [Perkinsus marinus ATCC 50983]
TRINITY_DN18432_c0_g1	8.006788933	0.445257904	4.20E-05	0.001737986	3123	1	OLQ13184.1 hypothetical protein AK812_SmicGene2821 [Symbiodinium microadriaticum]
TRINITY_DN18441_c0_g1	6.999884154	-0.490487034	0.000300435	0.008885435	4374	1	OLP77672.1 Mannose-P-dolichol utilization defect 1 protein [Symbiodinium microadriaticum]
TRINITY_DN18446_c0_g1	7.366746105	1.035831215	7.55E-11	1.40E-08	695	1	OLQ08908.1 Peptidyl-prolyl cis-trans isomerase D [Symbiodinium microadriaticum]
TRINITY_DN18449_c0_g1	7.841260029	0.573600476	3.69E-06	0.000216388	2206	1	OLP80057.1 Cyclic nucleotide-gated olfactory channel [Symbiodinium microadriaticum]
TRINITY_DN18455_c0_g1	4.532176084	1.747550808	2.23E-08	2.41E-06	1199	1
TRINITY_DN18462_c0_g1	7.837655831	0.453422339	2.37E-05	0.001073154	2860	1	OLQ10528.1 hypothetical protein AK812_SmicGene5719 [Symbiodinium microadriaticum]
TRINITY_DN18518_c0_g1	6.501224316	0.929628127	5.01E-09	6.28E-07	1031	1
TRINITY_DN18545_c0_g1	5.254927257	-0.704522501	0.000265218	0.008036801	4269	1	OLP85497.1 Ribokinase [Symbiodinium microadriaticum]
TRINITY_DN18575_c0_g1	8.462622923	-0.533670938	6.83E-07	4.95E-05	1784	1	OLP78328.1 hypothetical protein AK812_SmicGene41505 [Symbiodinium microadriaticum]
TRINITY_DN1860_c0_g1	8.522522288	-0.454996471	1.03E-05	0.000526836	2540	1	OLP96207.1 hypothetical protein AK812_SmicGene21593 [Symbiodinium microadriaticum]
TRINITY_DN1868_c0_g1	9.013711613	0.590264173	1.45E-08	1.63E-06	1149	1	OLP86985.1 Dihydroorotate dehydrogenase (fumarate) [Symbiodinium microadriaticum]
TRINITY_DN18734_c0_g1	8.977546446	-0.58043798	4.79E-08	4.74E-06	1305	1
TRINITY_DN18758_c0_g1	7.382780857	-0.55059528	3.92E-05	0.001640415	3090	1
TRINITY_DN18771_c0_g1	7.50582723	0.41174928	0.000136693	0.004624197	3824	1
TRINITY_DN18785_c0_g1	7.337006505	0.652979252	0.000344798	0.009882356	4513	1	OLQ04274.1 NPL4-like protein 1 [Symbiodinium microadriaticum]
TRINITY_DN18810_c0_g1	9.290767739	0.458921183	7.84E-08	7.41E-06	1369	1
TRINITY_DN18844_c0_g1	6.028012627	-0.903929859	3.75E-07	2.91E-05	1670	1	OLP95886.1 Calreticulin [Symbiodinium microadriaticum]
TRINITY_DN18876_c0_g1	9.197867906	0.428724343	5.41E-05	0.002152049	3252	1	CEL99946.1 unnamed protein product [Vitrella brassicaformis CCMP3155]
TRINITY_DN18905_c0_g2	8.388699929	-0.536482165	1.08E-05	0.000546891	2552	1
TRINITY_DN18948_c0_g1	7.959610078	0.710198388	9.46E-08	8.76E-06	1397	1
TRINITY_DN18961_c0_g2	8.181920597	-0.453384935	4.46E-06	0.000255718	2258	1	OLP98090.1 hypothetical protein AK812_SmicGene19502 [Symbiodinium microadriaticum]
TRINITY_DN18967_c0_g1	9.454444514	-0.34645066	6.92E-05	0.002638531	3391	1	ABI14373.1 hypothetical protein [Pfiesteria piscicida]
TRINITY_DN19017_c0_g1	9.296593058	-0.532991409	6.74E-10	1.03E-07	847	1	CEM14446.1 unnamed protein product [Vitrella brassicaformis CCMP3155]
TRINITY_DN19021_c0_g1	8.320656646	0.595922018	5.86E-07	4.31E-05	1756	1	XP_003885613.1 putative ribosomal protein S15 [Neospora caninum Liverpool] >CBZ55585.1 putative ribosomal protein S15 [Neospora caninum Liverpool] >CEL70327.1 TPA: ribosomal protein S15, putative [Neospora caninum Liverpool]
TRINITY_DN19049_c0_g1	9.276344067	-0.492034973	6.50E-07	4.74E-05	1774	1	OLP99832.1 hypothetical protein AK812_SmicGene17598 [Symbiodinium microadriaticum]
TRINITY_DN19050_c0_g1	9.107863441	-0.383049533	9.38E-05	0.003395398	3573	1
TRINITY_DN19130_c0_g1	7.655535658	0.49910182	7.96E-06	0.000422619	2437	1	OLP89863.1 Ribonuclease HI [Symbiodinium microadriaticum]
TRINITY_DN19152_c0_g1	8.880203435	0.556420042	4.21E-06	0.000242793	2245	1	KAA0266316.1 DUF4440 domain-containing protein, partial [Chloroflexi bacterium]
TRINITY_DN19154_c0_g1	9.617115613	1.008603357	4.88E-21	5.39E-18	117	1	OLP92596.1 Copia protein [Symbiodinium microadriaticum]
TRINITY_DN19158_c0_g1	8.220384006	-0.52196589	5.23E-06	0.00029469	2294	1	XP_023352083.1 acyl-coenzyme A thioesterase 13 isoform X2 [Sarcophilus harrisii]
TRINITY_DN19166_c0_g1	9.211129266	0.631732535	1.74E-09	2.44E-07	924	1	OLP87697.1 Sonic hedgehog protein [Symbiodinium microadriaticum]
TRINITY_DN19171_c0_g1	7.416485122	0.495771201	3.45E-05	0.001471897	3036	1
TRINITY_DN19230_c0_g1	9.923228242	0.414449437	1.11E-05	0.000559399	2562	1	OLP84653.1 Cytochrome P450 704C1 [Symbiodinium microadriaticum]
TRINITY_DN19246_c0_g1	8.443010234	0.412441479	1.94E-05	0.000903866	2778	1	OLP99818.1 hypothetical protein AK812_SmicGene17573 [Symbiodinium microadriaticum]
TRINITY_DN19253_c0_g1	9.741617954	0.616634032	1.21E-10	2.21E-08	711	1	OLQ06187.1 hypothetical protein AK812_SmicGene10518 [Symbiodinium microadriaticum]
TRINITY_DN1925_c0_g1	8.239389631	0.607682133	2.25E-05	0.001025697	2835	1	OLQ15083.1 Thiosulfate/3-mercaptopyruvate sulfurtransferase 1, mitochondrial [Symbiodinium microadriaticum]
TRINITY_DN19267_c0_g1	8.37403526	0.757028946	1.04E-08	1.20E-06	1115	1	XP_005794161.1 hypothetical protein EMIHUDRAFT_94965 [Emiliania huxleyi CCMP1516] >EOD41732.1 hypothetical protein EMIHUDRAFT_94965 [Emiliania huxleyi CCMP1516]
TRINITY_DN19276_c0_g1	9.545034227	0.594365408	2.22E-09	3.03E-07	949	1	OLQ04193.1 Cysteine desulfurase, mitochondrial [Symbiodinium microadriaticum]
TRINITY_DN19280_c0_g1	8.971029957	0.341539313	0.000286691	0.008563117	4331	1	OLQ01253.1 hypothetical protein AK812_SmicGene16003 [Symbiodinium microadriaticum]
TRINITY_DN19348_c0_g1	9.213263902	0.456434431	9.82E-06	0.000503935	2522	1	OLP89002.1 putative calcium-binding protein [Symbiodinium microadriaticum]
TRINITY_DN19363_c0_g2	9.368483735	0.383819284	2.09E-05	0.000962133	2806	1	OLP78625.1 KDEL-tailed cysteine endopeptidase CEP1 [Symbiodinium microadriaticum]
TRINITY_DN19371_c0_g1	8.24073259	0.6232585	5.47E-08	5.34E-06	1324	1	OLP89847.1 hypothetical protein AK812_SmicGene28665 [Symbiodinium microadriaticum]
TRINITY_DN19381_c0_g1	9.569794545	1.223306373	1.59E-23	2.41E-20	85	1	OLP97437.1 hypothetical protein AK812_SmicGene20222 [Symbiodinium microadriaticum]
TRINITY_DN19385_c0_g1	8.265414004	0.719775553	4.97E-05	0.002003626	3210	1
TRINITY_DN19394_c0_g1	10.6804326	0.525180914	2.43E-05	0.001093176	2872	1	OLP82207.1 Eukaryotic translation initiation factor 3 subunit M [Symbiodinium microadriaticum]
TRINITY_DN19396_c0_g1	9.246900402	0.521209518	2.45E-07	2.01E-05	1576	1	OLP88861.1 Prolycopene isomerase, chloroplastic [Symbiodinium microadriaticum]
TRINITY_DN19400_c0_g1	6.386315775	0.612979461	0.000290334	0.008634057	4350	1
TRINITY_DN19409_c0_g1	10.13067906	0.473627855	1.09E-08	1.26E-06	1119	1	OLP92853.1 hypothetical protein AK812_SmicGene25283 [Symbiodinium microadriaticum]
TRINITY_DN19416_c0_g1	8.507889383	-0.483051011	1.32E-06	8.79E-05	1937	1	WP_128635803.1 ASCH domain-containing protein [Paenibacillus oralis] >RRJ54717.1 ASCH domain-containing protein [Paenibacillus oralis]
TRINITY_DN19425_c0_g1	8.406581803	0.40400111	0.000174148	0.005646154	3990	1	OLP82973.1 hypothetical protein AK812_SmicGene36330 [Symbiodinium microadriaticum]
TRINITY_DN19432_c0_g1	9.591600051	0.394694221	3.16E-05	0.001371341	2985	1
TRINITY_DN19434_c0_g1	10.71131848	0.457092616	2.84E-06	0.000172924	2128	1	OLQ07818.1 General vesicular transport factor p115 [Symbiodinium microadriaticum]
TRINITY_DN19435_c0_g1	8.748572755	-0.364200286	0.000167762	0.00546925	3968	1	OLQ08647.1 hypothetical protein AK812_SmicGene7838 [Symbiodinium microadriaticum]
TRINITY_DN19454_c1_g1	11.9717405	0.696466044	3.28E-08	3.37E-06	1259	1	OLQ06324.1 hypothetical protein AK812_SmicGene10425 [Symbiodinium microadriaticum]
TRINITY_DN19457_c0_g1	8.408628505	0.631743431	1.40E-08	1.58E-06	1145	1	OLQ02495.1 Vesicle-fusing ATPase [Symbiodinium microadriaticum]
TRINITY_DN19459_c0_g1	9.270984875	0.497934045	1.69E-05	0.000802825	2720	1	OLP83977.1 Urea transporter 1 [Symbiodinium microadriaticum]
TRINITY_DN19473_c0_g1	5.779742814	-0.621552866	0.000343042	0.009843977	4508	1	OLP80124.1 hypothetical protein AK812_SmicGene39502 [Symbiodinium microadriaticum]
TRINITY_DN19478_c0_g1	9.629986751	0.540364834	4.33E-08	4.34E-06	1291	1
TRINITY_DN19484_c0_g1	9.366029912	0.558586004	6.73E-09	8.16E-07	1066	1
TRINITY_DN19490_c0_g1	9.911894166	0.380887439	0.0001816	0.005836557	4025	1	OLP98843.1 hypothetical protein AK812_SmicGene18669 [Symbiodinium microadriaticum]
TRINITY_DN19491_c0_g1	7.893437217	0.453720922	0.000140618	0.004732023	3843	1	OLP94466.1 Spindle assembly abnormal protein 6-like [Symbiodinium microadriaticum]
TRINITY_DN19513_c0_g1	6.561618918	0.86172755	1.87E-08	2.06E-06	1178	1
TRINITY_DN19528_c0_g1	8.176950091	-0.545794593	2.32E-07	1.92E-05	1562	1
TRINITY_DN19531_c0_g1	7.939983562	0.731448107	4.77E-09	6.02E-07	1025	1	KXZ52582.1 hypothetical protein GPECTOR_9g626 [Gonium pectorale]
TRINITY_DN19561_c0_g1	8.94989185	0.811527359	2.29E-16	1.24E-13	239	1
TRINITY_DN19596_c0_g1	8.490346283	0.783283166	6.67E-10	1.02E-07	844	1	OLQ11346.1 NADPH-dependent diflavin oxidoreductase 1 [Symbiodinium microadriaticum]
TRINITY_DN19615_c0_g1	9.91506368	0.468867096	0.000158446	0.005215934	3929	1	OLQ04547.1 Pentatricopeptide repeat-containing protein, chloroplastic [Symbiodinium microadriaticum]
TRINITY_DN19627_c0_g1	8.990598819	0.422785382	2.98E-06	0.000179899	2143	1	OLP97010.1 hypothetical protein AK812_SmicGene20740 [Symbiodinium microadriaticum]
TRINITY_DN19629_c0_g1	9.11778775	-0.342159919	0.000288894	0.008603122	4344	1	OLQ05865.1 Developmentally-regulated G-protein 2 [Symbiodinium microadriaticum]
TRINITY_DN19682_c0_g1	8.972265523	0.723742865	2.76E-09	3.71E-07	963	1	OLP94678.1 hypothetical protein AK812_SmicGene23267 [Symbiodinium microadriaticum]
TRINITY_DN19698_c0_g1	8.029912532	-0.41694781	0.000288513	0.008597154	4341	1	OLP82668.1 Mitotic-spindle organizing protein 1 [Symbiodinium microadriaticum]
TRINITY_DN19727_c0_g1	8.748400989	-0.421630255	3.34E-05	0.001435225	3010	1	OLP82903.1 hypothetical protein AK812_SmicGene36404 [Symbiodinium microadriaticum]
TRINITY_DN19746_c0_g1	9.542516638	0.460166554	7.91E-06	0.000420605	2433	1	OLP88413.1 Crystal protein [Symbiodinium microadriaticum]
TRINITY_DN19769_c0_g1	9.424212138	0.474516128	6.51E-08	6.25E-06	1346	1	OLP80999.1 Bifunctional lysine-specific demethylase and histidyl-hydroxylase NO66 [Symbiodinium microadriaticum]
TRINITY_DN19771_c0_g1	8.711181276	0.757443146	5.13E-13	1.47E-10	452	1
TRINITY_DN19774_c0_g2	9.039862643	-0.396978729	2.05E-05	0.000945424	2801	1	OLP78937.1 BolA-like protein 1 [Symbiodinium microadriaticum]
TRINITY_DN19780_c0_g1	7.038470849	-0.648106646	1.27E-06	8.49E-05	1927	1
TRINITY_DN19814_c0_g1	7.938534528	1.06554782	2.07E-20	2.08E-17	129	1	XP_016610770.1 hypothetical protein SPPG_01814 [Spizellomyces punctatus DAOM BR117] >KND02731.1 hypothetical protein SPPG_01814 [Spizellomyces punctatus DAOM BR117]
TRINITY_DN19820_c0_g1	9.648306254	0.689720538	1.74E-07	1.49E-05	1505	1	OLQ06888.1 hypothetical protein AK812_SmicGene9764 [Symbiodinium microadriaticum]
TRINITY_DN19825_c0_g1	7.936460654	0.508757959	0.000202404	0.006406499	4087	1	OLP77649.1 hypothetical protein AK812_SmicGene42270 [Symbiodinium microadriaticum]
TRINITY_DN19830_c0_g1	3.984781407	1.197376803	0.000290878	0.008646261	4352	1
TRINITY_DN19870_c0_g1	7.694877928	0.446606102	1.93E-05	0.000897981	2776	1	OLP77814.1 Leucine-rich repeat-containing protein 56 [Symbiodinium microadriaticum]
TRINITY_DN19893_c0_g1	7.181884376	-0.609756852	4.24E-06	0.000244354	2247	1	OLP95603.1 hypothetical protein AK812_SmicGene22256 [Symbiodinium microadriaticum]
TRINITY_DN19897_c0_g1	9.612487693	-0.348066735	0.00017178	0.005580552	3982	1
TRINITY_DN19904_c0_g1	6.888388616	-0.564107839	1.02E-05	0.000521673	2535	1	OLP92196.1 hypothetical protein AK812_SmicGene26010 [Symbiodinium microadriaticum]
TRINITY_DN19961_c0_g1	9.58592992	-0.358610046	0.000215878	0.006766766	4127	1	OLP85739.1 Cytochrome P450 704C1 [Symbiodinium microadriaticum]
TRINITY_DN19976_c0_g1	8.705485883	0.555264958	1.96E-07	1.66E-05	1523	1	HBY07184.1 glycosyl hydrolase family 16 [Chloroflexi bacterium]
TRINITY_DN20010_c0_g1	7.98364929	0.762268792	3.39E-11	6.78E-09	646	1
TRINITY_DN20013_c0_g1	9.043554269	0.584190764	3.74E-07	2.90E-05	1669	1	OLP89350.1 hypothetical protein AK812_SmicGene29206 [Symbiodinium microadriaticum]
TRINITY_DN20027_c0_g1	8.605146311	-0.440168682	8.37E-06	0.000441163	2453	1	OLP91513.1 putative O-acetyltransferase CAS1 [Symbiodinium microadriaticum]
TRINITY_DN20030_c0_g1	7.959959706	0.463212958	6.95E-06	0.000376125	2390	1	OLQ06672.1 Solute carrier family 35 member F3 [Symbiodinium microadriaticum]
TRINITY_DN20062_c0_g1	9.032798874	0.3734204	0.000196717	0.006256788	4067	1	OLP89417.1 Ras-related protein Rab5 [Symbiodinium microadriaticum]
TRINITY_DN20065_c0_g1	9.258482428	-0.41326284	5.82E-06	0.0003231	2330	1	OLP78880.1 hypothetical protein AK812_SmicGene40895 [Symbiodinium microadriaticum]
TRINITY_DN20070_c0_g1	7.558297346	-0.475469605	7.75E-05	0.002907785	3447	1
TRINITY_DN20072_c0_g1	5.251151227	1.039369525	2.29E-07	1.90E-05	1560	1
TRINITY_DN20146_c0_g1	8.83507548	-0.391974277	4.07E-05	0.001694675	3108	1	OLP94351.1 hypothetical protein AK812_SmicGene23651 [Symbiodinium microadriaticum]
TRINITY_DN20153_c0_g1	7.213173342	0.509579935	4.88E-05	0.001969828	3206	1
TRINITY_DN20157_c0_g1	6.90684065	0.534222307	0.000248606	0.007610079	4226	1	OLQ13835.1 Serine/arginine-rich splicing factor 3 [Symbiodinium microadriaticum]
TRINITY_DN20206_c0_g1	9.301350248	0.51249613	6.33E-05	0.002453756	3334	1
TRINITY_DN20211_c0_g1	8.514484154	0.451173235	1.15E-05	0.000578056	2582	1	OLP99666.1 DeSI-like protein [Symbiodinium microadriaticum]
TRINITY_DN20214_c1_g1	10.47384973	-0.458966524	4.75E-07	3.58E-05	1715	1	OLQ06989.1 hypothetical protein AK812_SmicGene9619 [Symbiodinium microadriaticum]
TRINITY_DN20216_c0_g1	3.420829431	1.361326238	0.000219908	0.006874752	4138	1
TRINITY_DN20229_c0_g1	4.588223669	-0.985260179	2.96E-05	0.001297138	2954	1	OLQ05217.1 Citrate synthase, mitochondrial [Symbiodinium microadriaticum]
TRINITY_DN20233_c0_g1	8.986896742	0.605631236	4.00E-07	3.09E-05	1676	1
TRINITY_DN20242_c0_g1	8.754247786	0.70735565	3.07E-10	5.12E-08	777	1	OLP80585.1 Aurora kinase B-A [Symbiodinium microadriaticum]
TRINITY_DN20255_c0_g1	7.415337521	0.875309982	2.32E-08	2.49E-06	1203	1	XP_012210076.1 hypothetical protein SPRG_15653 [Saprolegnia parasitica CBS 223.65] >KDO19210.1 hypothetical protein SPRG_15653 [Saprolegnia parasitica CBS 223.65]
TRINITY_DN2025_c0_g1	8.553058116	0.42762641	1.09E-05	0.000551122	2556	1	OLQ06146.1 Vacuolar amino acid transporter 1 [Symbiodinium microadriaticum]
TRINITY_DN20272_c0_g1	10.29229835	0.379283284	2.26E-05	0.001031677	2837	1	OLP85899.1 Calcium-binding protein 39-like [Symbiodinium microadriaticum]
TRINITY_DN20294_c0_g1	9.734341067	-0.386326232	0.000125455	0.004301535	3772	1
TRINITY_DN20317_c2_g1	12.09272405	0.524069368	3.18E-06	0.000190164	2161	1	OLQ07890.1 hypothetical protein AK812_SmicGene8654 [Symbiodinium microadriaticum]
TRINITY_DN20325_c0_g1	8.961597644	-0.368073804	0.000149173	0.004963291	3888	1	OLP97642.1 Photosystem I reaction center subunit IV, chloroplastic [Symbiodinium microadriaticum]
TRINITY_DN20336_c0_g1	8.210472739	0.407463334	6.53E-05	0.002517193	3358	1	OLQ03317.1 Protein TIC 20-v, chloroplastic [Symbiodinium microadriaticum]
TRINITY_DN20342_c0_g1	7.85507774	0.565419603	1.50E-05	0.000725702	2676	1	OLQ13739.1 Hippocampus abundant transcript-like protein 1 [Symbiodinium microadriaticum]
TRINITY_DN20417_c0_g1	3.304697371	1.575761135	5.37E-05	0.002138379	3250	1
TRINITY_DN2041_c0_g1	5.297988043	1.122695353	5.86E-05	0.002303163	3293	1
TRINITY_DN20434_c0_g1	8.048997969	-0.420055746	8.51E-05	0.003140837	3506	1	OLP88468.1 hypothetical protein AK812_SmicGene30205 [Symbiodinium microadriaticum]
TRINITY_DN20448_c0_g1	8.793341279	-0.483901021	8.57E-06	0.000450104	2463	1
TRINITY_DN20458_c0_g1	8.960175709	0.727055545	1.45E-09	2.07E-07	907	1	OLQ01913.1 Aldehyde dehydrogenase, dimeric NADP-preferring [Symbiodinium microadriaticum]
TRINITY_DN20462_c0_g1	8.976906183	0.389143945	0.000212648	0.006689825	4112	1	OLQ09787.1 putative alpha-tubulin polyglutamylase Ttll1 [Symbiodinium microadriaticum]
TRINITY_DN20465_c0_g1	9.442966433	1.278538367	1.48E-27	4.25E-24	45	1	OLQ07735.1 hypothetical protein AK812_SmicGene8803 [Symbiodinium microadriaticum]
TRINITY_DN20501_c0_g1	8.066403212	0.70001597	8.60E-06	0.000450839	2466	1
TRINITY_DN20517_c0_g1	8.09142226	0.501791929	5.22E-06	0.000294678	2292	1	OLP88926.1 Chaperone protein DnaJ 2 [Symbiodinium microadriaticum]
TRINITY_DN20553_c1_g1	12.1921539	0.5912937	4.79E-12	1.14E-09	544	1	OLQ00735.1 Sterol 26-hydroxylase, mitochondrial [Symbiodinium microadriaticum]
TRINITY_DN20558_c0_g1	7.592162709	0.430863562	7.09E-05	0.0026989	3400	1	OLP96726.1 hypothetical protein AK812_SmicGene21024 [Symbiodinium microadriaticum]
TRINITY_DN20559_c0_g1	7.253249582	0.842898722	7.99E-13	2.20E-10	470	1	GAX23352.1 hypothetical protein FisN_15Lh067 [Fistulifera solaris]
TRINITY_DN20574_c0_g1	8.812829873	-0.431836296	3.82E-05	0.001602837	3080	1
TRINITY_DN20610_c1_g1	8.711693309	0.747989327	4.01E-06	0.000232438	2230	1
TRINITY_DN20610_c1_g2	11.90857909	0.752941063	9.90E-10	1.46E-07	880	1	OLQ00422.1 hypothetical protein AK812_SmicGene16915 [Symbiodinium microadriaticum]
TRINITY_DN20618_c0_g1	7.884788665	0.382588395	0.000299569	0.008867722	4370	1	OLP93669.1 Peroxisomal membrane protein 2 [Symbiodinium microadriaticum]
TRINITY_DN20639_c0_g1	6.942843897	-0.593463612	2.77E-06	0.00016857	2123	1
TRINITY_DN2064_c0_g1	8.939634629	0.444233124	4.99E-07	3.74E-05	1726	1	OLP81197.1 CUGBP Elav-like family member 4 [Symbiodinium microadriaticum]
TRINITY_DN20662_c0_g2	8.342710868	0.477981776	5.98E-06	0.000330142	2342	1	OLP79621.1 Glycine--tRNA ligase [Symbiodinium microadriaticum]
TRINITY_DN20672_c0_g1	11.49566369	0.618085783	3.26E-14	1.18E-11	356	1	OLQ13111.1 mRNA-binding protein PUF3 [Symbiodinium microadriaticum]
TRINITY_DN20729_c0_g1	8.024461156	-0.455490714	0.000144348	0.004835088	3862	1	GCC37084.1 hypothetical protein [Chiloscyllium punctatum]
TRINITY_DN20737_c0_g1	9.653189759	0.920557808	3.38E-23	4.81E-20	91	1	XP_002505531.1 predicted protein [Micromonas commoda] >ACO66789.1 predicted protein [Micromonas commoda]
TRINITY_DN20745_c0_g1	7.062530002	0.466512029	0.000256332	0.007813282	4244	1
TRINITY_DN20759_c0_g1	10.96879607	0.468664165	6.70E-06	0.000364574	2376	1	OLP79964.1 hypothetical protein AK812_SmicGene39681 [Symbiodinium microadriaticum]
TRINITY_DN20853_c0_g1	5.152692321	1.053177946	5.22E-07	3.89E-05	1736	1
TRINITY_DN20872_c0_g2	9.466835442	0.316424342	0.000296787	0.008797666	4364	1	XP_002508180.1 SecY protein [Micromonas commoda] >ACO69438.1 SecY protein [Micromonas commoda]
TRINITY_DN20885_c0_g1	7.112416884	0.847469613	2.90E-09	3.89E-07	966	1	OLP87776.1 hypothetical protein AK812_SmicGene30974 [Symbiodinium microadriaticum]
TRINITY_DN20892_c0_g1	10.1340298	0.48391107	9.91E-06	0.00050734	2526	1	OLP84360.1 hypothetical protein AK812_SmicGene34784 [Symbiodinium microadriaticum]
TRINITY_DN20895_c0_g1	9.083448255	0.506696316	3.58E-07	2.79E-05	1662	1	OLP86710.1 hypothetical protein AK812_SmicGene32152 [Symbiodinium microadriaticum]
TRINITY_DN20896_c0_g1	9.313628218	0.382968004	0.000336797	0.009713811	4485	1	OLP76288.1 hypothetical protein AK812_SmicGene43797 [Symbiodinium microadriaticum]
TRINITY_DN2090_c0_g1	7.830889192	0.670666971	1.38E-05	0.000674997	2648	1
TRINITY_DN20910_c1_g1	9.494052402	-0.466825967	2.83E-08	2.96E-06	1236	1	OLQ11469.1 Sucrose transport protein SUT5 [Symbiodinium microadriaticum]
TRINITY_DN20920_c0_g1	8.801287564	0.52807785	6.45E-05	0.002490312	3349	1	OLP81616.1 Vesicular acetylcholine transporter [Symbiodinium microadriaticum]
TRINITY_DN20922_c0_g1	8.637326682	0.433799112	0.000164895	0.005405773	3946	1
TRINITY_DN20964_c0_g1	9.479570002	-0.434977058	3.74E-06	0.000218443	2213	1
TRINITY_DN20982_c0_g1	-7.247645121	-7.464379243	0.00033229	0.00961649	4470	1	AAI40989.1 Deubiquitinating enzyme 1 [Mus musculus]
TRINITY_DN21042_c0_g1	7.703211999	0.570710307	4.13E-05	0.001713525	3118	1	OLP93356.1 hypothetical protein AK812_SmicGene24756 [Symbiodinium microadriaticum]
TRINITY_DN21059_c0_g1	8.807088414	0.445609149	1.63E-05	0.000778255	2704	1	OLQ15496.1 Replication protein A 32 kDa subunit B [Symbiodinium microadriaticum]
TRINITY_DN21081_c0_g1	7.951030273	-0.550798508	6.79E-06	0.000368377	2384	1	OLP81716.1 Magnesium transporter MRS2-A, chloroplastic [Symbiodinium microadriaticum]
TRINITY_DN21113_c0_g1	10.4551053	0.466710925	6.42E-06	0.000351316	2363	1	OLQ13688.1 Cytochrome c1-2, heme protein, mitochondrial [Symbiodinium microadriaticum]
TRINITY_DN21116_c0_g2	8.260844247	0.585778522	1.70E-05	0.000807969	2724	1	OLP89577.1 ER lumen protein-retaining receptor 2 [Symbiodinium microadriaticum]
TRINITY_DN21123_c0_g1	7.206906588	0.523634581	1.77E-05	0.000833296	2746	1	OLP81394.1 hypothetical protein AK812_SmicGene38070 [Symbiodinium microadriaticum]
TRINITY_DN21137_c0_g1	8.655262343	0.535249767	3.59E-05	0.001522221	3054	1	OLQ01986.1 hypothetical protein AK812_SmicGene15211 [Symbiodinium microadriaticum]
TRINITY_DN21142_c0_g1	9.790633899	0.379990421	2.30E-05	0.001043968	2846	1	OLP99505.1 Zinc finger MYND domain-containing protein 12 [Symbiodinium microadriaticum]
TRINITY_DN21178_c0_g1	10.25497045	0.417931927	0.000293404	0.008713338	4356	1	OLP98261.1 Kinesin-like protein KIF18B [Symbiodinium microadriaticum]
TRINITY_DN21191_c0_g1	8.117045341	0.411252491	0.000196803	0.006256788	4069	1	OLQ12041.1 putative transport protein [Symbiodinium microadriaticum]
TRINITY_DN21194_c0_g1	6.510814078	0.748821557	7.34E-06	0.000394945	2405	1	OLQ11491.1 Exportin-1 [Symbiodinium microadriaticum]
TRINITY_DN21196_c0_g1	6.484828303	0.818888728	3.56E-06	0.000209884	2193	1	OLQ03606.1 [Pyruvate dehydrogenase (acetyl-transferring)] kinase, mitochondrial [Symbiodinium microadriaticum]
TRINITY_DN21214_c0_g1	8.05715337	0.530589888	8.52E-06	0.000447605	2461	1	OLP87026.1 Ankyrin repeat and KH domain-containing protein mask [Symbiodinium microadriaticum]
TRINITY_DN21255_c0_g1	10.09024923	0.380274512	0.000156062	0.005150142	3920	1	OLQ04467.1 hypothetical protein AK812_SmicGene12446 [Symbiodinium microadriaticum]
TRINITY_DN21257_c0_g1	7.768805875	0.445577739	0.000139549	0.004706314	3835	1
TRINITY_DN21276_c0_g2	8.431419669	0.638585891	4.81E-07	3.62E-05	1717	1	OLQ14187.1 hypothetical protein AK812_SmicGene1674 [Symbiodinium microadriaticum]
TRINITY_DN21293_c0_g1	8.634451451	0.610315306	4.13E-08	4.16E-06	1284	1	OLP79486.1 hypothetical protein AK812_SmicGene40221 [Symbiodinium microadriaticum]
TRINITY_DN21339_c0_g1	8.836840297	0.351487624	0.000325293	0.009454174	4451	1	OLP85860.1 hypothetical protein AK812_SmicGene33116 [Symbiodinium microadriaticum]
TRINITY_DN21339_c0_g2	10.44613615	0.426081497	5.49E-06	0.000307542	2310	1	OLQ13840.1 5-AMP-activated protein kinase catalytic subunit alpha-1 [Symbiodinium microadriaticum]"
TRINITY_DN21357_c0_g1	6.492314796	0.592489752	3.51E-05	0.001490034	3045	1	OLP95443.1 General transcription factor IIH subunit 1 [Symbiodinium microadriaticum]
TRINITY_DN21406_c0_g1	6.512090677	0.529230277	0.00022301	0.00696333	4143	1	OLQ11149.1 hypothetical protein AK812_SmicGene5032 [Symbiodinium microadriaticum]
TRINITY_DN21407_c0_g1	7.754109616	0.695870146	1.80E-07	1.55E-05	1508	1	OLQ05762.1 hypothetical protein AK812_SmicGene11013 [Symbiodinium microadriaticum]
TRINITY_DN21420_c0_g1	9.197585666	-0.484113122	7.53E-06	0.000403321	2415	1
TRINITY_DN21425_c0_g1	9.231856743	1.086143232	4.71E-23	6.28E-20	97	1	OLP93522.1 Electron transfer flavoprotein-ubiquinone oxidoreductase, mitochondrial [Symbiodinium microadriaticum]
TRINITY_DN21426_c0_g1	9.593240066	0.456671309	4.06E-07	3.13E-05	1680	1	OLQ07034.1 Peptidyl-prolyl cis-trans isomerase A [Symbiodinium microadriaticum]
TRINITY_DN21435_c0_g2	8.782940599	0.564661772	0.000307206	0.009044321	4394	1
TRINITY_DN21443_c0_g1	8.321353222	-0.457551022	9.30E-05	0.003373356	3567	1
TRINITY_DN21475_c1_g1	8.535036253	0.697088001	4.05E-10	6.54E-08	801	1
TRINITY_DN21488_c0_g1	8.675696854	0.765090526	2.13E-13	6.59E-11	418	1	OLP85709.1 hypothetical protein AK812_SmicGene33267 [Symbiodinium microadriaticum]
TRINITY_DN21503_c0_g1	5.279665574	0.783988357	0.000167338	0.005458481	3965	1	OLP88053.1 hypothetical protein AK812_SmicGene30647 [Symbiodinium microadriaticum]
TRINITY_DN21516_c0_g1	8.990786684	0.568869415	6.82E-07	4.95E-05	1783	1
TRINITY_DN21581_c0_g1	8.496274007	0.504250118	3.29E-05	0.001417163	3004	1
TRINITY_DN21583_c0_g1	9.349381863	0.499946174	1.25E-06	8.43E-05	1924	1	OLQ06840.1 hypothetical protein AK812_SmicGene9836 [Symbiodinium microadriaticum]
TRINITY_DN21599_c0_g1	8.877449185	0.409638751	0.000284834	0.00851947	4325	1	XP_013421411.1 protein Star-like, partial [Lingula anatina]
TRINITY_DN21629_c0_g1	5.912324926	1.070719828	0.000283501	0.008482415	4323	1
TRINITY_DN21638_c0_g1	5.708503912	-0.65252875	0.000260343	0.007915051	4255	1	OLP92806.1 hypothetical protein AK812_SmicGene25340 [Symbiodinium microadriaticum]
TRINITY_DN21654_c0_g1	5.695948879	0.767773483	8.42E-05	0.00311329	3500	1
TRINITY_DN21679_c0_g1	7.273366457	-0.463317506	0.000250956	0.007676552	4229	1	OLP87342.1 Monodehydroascorbate reductase, chloroplastic [Symbiodinium microadriaticum]
TRINITY_DN21682_c0_g1	7.295500811	-0.534879078	1.62E-05	0.000776219	2701	1
TRINITY_DN21695_c0_g1	7.665564242	-0.463833772	0.000285633	0.008539425	4327	1	OLQ03921.1 Serine/threonine-protein phosphatase 6 regulatory ankyrin repeat subunit A [Symbiodinium microadriaticum]
TRINITY_DN21711_c0_g2	7.838799553	-0.429983687	3.71E-05	0.001564443	3069	1	OLP81988.1 hypothetical protein AK812_SmicGene37403 [Symbiodinium microadriaticum]
TRINITY_DN21714_c0_g1	8.156826643	0.388777146	0.000118833	0.00412461	3727	1	OLP94403.1 Voltage-dependent T-type calcium channel subunit alpha-1H [Symbiodinium microadriaticum]
TRINITY_DN2175_c0_g1	8.482799581	0.436448735	4.46E-05	0.001828101	3156	1
TRINITY_DN21774_c0_g1	8.887690513	-0.43781719	4.32E-05	0.001780565	3138	1	OLQ07530.1 Alpha-glucan phosphorylase, H isozyme [Symbiodinium microadriaticum]
TRINITY_DN21798_c0_g2	9.825010266	0.973938736	6.64E-12	1.54E-09	559	1	XP_005763949.1 hypothetical protein EMIHUDRAFT_257374 [Emiliania huxleyi CCMP1516] >EOD11520.1 hypothetical protein EMIHUDRAFT_257374 [Emiliania huxleyi CCMP1516]
TRINITY_DN21810_c0_g1	8.059019507	-0.375068479	0.000319493	0.009323307	4433	1	OLP77271.1 putative membrane protein mmpL11 [Symbiodinium microadriaticum]
TRINITY_DN21820_c0_g1	8.72079507	0.939973106	1.47E-20	1.54E-17	124	1
TRINITY_DN21853_c0_g1	8.013167482	0.627211665	8.94E-08	8.30E-06	1393	1
TRINITY_DN21855_c0_g1	8.066257882	0.519508928	9.16E-07	6.41E-05	1849	1	OLP87542.1 Potassium voltage-gated channel subfamily H member 2 [Symbiodinium microadriaticum]
TRINITY_DN21887_c0_g1	10.59336259	0.582273628	2.52E-10	4.29E-08	758	1	ORY72930.1 peptidase C65 Otubain-domain-containing protein [Leucosporidium creatinivorum]
TRINITY_DN21894_c0_g1	5.626938064	1.211289565	1.90E-10	3.34E-08	737	1
TRINITY_DN21903_c0_g2	9.059913617	-0.525423423	2.63E-07	2.14E-05	1590	1	OQS01165.1 hypothetical protein ACHHYP_01712 [Achlya hypogyna]
TRINITY_DN21904_c0_g1	8.096725737	-0.511025483	5.71E-07	4.21E-05	1752	1	OLP79965.1 putative protein phosphatase 2C 6 [Symbiodinium microadriaticum]
TRINITY_DN21906_c0_g1	10.23075372	0.364888108	9.67E-05	0.003474729	3599	1
TRINITY_DN21936_c0_g1	7.613572233	-0.463098837	0.000336336	0.009707517	4482	1	OLQ07500.1 Ubiquitin thioesterase OTU1 [Symbiodinium microadriaticum]
TRINITY_DN2193_c0_g1	8.335126966	0.455569586	2.95E-05	0.001292439	2952	1	OLP98240.1 tRNA pseudouridine synthase A, mitochondrial [Symbiodinium microadriaticum]
TRINITY_DN21952_c0_g1	8.492191812	-0.436135942	1.50E-05	0.000724589	2673	1	OLQ07297.1 hypothetical protein AK812_SmicGene9335 [Symbiodinium microadriaticum]
TRINITY_DN21954_c0_g1	7.034255258	0.643335955	4.39E-07	3.35E-05	1699	1	OLP99431.1 hypothetical protein AK812_SmicGene18024 [Symbiodinium microadriaticum]
TRINITY_DN21984_c0_g1	9.355446923	-0.318935734	0.000243996	0.007494265	4211	1	OLQ12570.1 Protein transport protein SFT2 [Symbiodinium microadriaticum]
TRINITY_DN22016_c0_g1	8.351953703	0.397332576	0.000153798	0.005085797	3912	1	OLP81197.1 CUGBP Elav-like family member 4 [Symbiodinium microadriaticum]
TRINITY_DN22027_c0_g1	8.147295853	-0.515315554	6.59E-07	4.80E-05	1777	1	OLP82355.1 hypothetical protein AK812_SmicGene36995 [Symbiodinium microadriaticum]
TRINITY_DN22039_c1_g1	5.999217354	-1.126071166	1.97E-10	3.44E-08	742	1	OLP81187.1 hypothetical protein AK812_SmicGene38301 [Symbiodinium microadriaticum]
TRINITY_DN22054_c0_g1	7.206718694	0.879838434	5.82E-10	9.07E-08	829	1	OLQ05848.1 hypothetical protein AK812_SmicGene10899 [Symbiodinium microadriaticum]
TRINITY_DN22056_c0_g1	8.514894252	-0.441363172	4.71E-05	0.001912432	3183	1	OLP82445.1 hypothetical protein AK812_SmicGene36903 [Symbiodinium microadriaticum]
TRINITY_DN22059_c0_g1	8.808515486	0.857725928	3.21E-11	6.44E-09	645	1
TRINITY_DN22060_c0_g1	8.20044225	0.929777737	5.39E-14	1.88E-11	371	1	OLP94666.1 hypothetical protein AK812_SmicGene23277 [Symbiodinium microadriaticum]
TRINITY_DN22073_c0_g1	7.557511912	0.438053828	0.000287211	0.008570745	4335	1
TRINITY_DN22094_c0_g1	10.4195817	0.433559008	7.22E-05	0.002740221	3407	1	OLQ04440.1 Methylenetetrahydrofolate dehydrogenase [NAD(+)] [Symbiodinium microadriaticum]
TRINITY_DN22102_c0_g1	6.534778347	0.722521417	4.88E-07	3.67E-05	1720	1	OLQ00450.1 hypothetical protein AK812_SmicGene16893 [Symbiodinium microadriaticum]
TRINITY_DN22118_c0_g1	8.111987848	-0.413036815	3.42E-05	0.001459317	3028	1	OLP96234.1 Poly(U)-specific endoribonuclease [Symbiodinium microadriaticum]
TRINITY_DN22131_c0_g2	9.723245397	-0.448063341	1.19E-07	1.07E-05	1433	1	OLQ07289.1 Sodium channel protein type 8 subunit alpha [Symbiodinium microadriaticum]
TRINITY_DN22132_c0_g1	8.734227525	0.547553897	0.000125618	0.004305837	3774	1
TRINITY_DN22137_c0_g1	7.495375359	0.593404576	0.00010254	0.003653189	3631	1
TRINITY_DN22145_c0_g1	9.328821451	0.682790151	2.11E-11	4.36E-09	626	1	OLQ09143.1 Thioredoxin-like protein 4A [Symbiodinium microadriaticum]
TRINITY_DN22151_c0_g1	8.100555029	0.949173415	4.37E-18	3.12E-15	181	1	OLQ08126.1 Protein MEI2-like 2 [Symbiodinium microadriaticum]
TRINITY_DN22158_c0_g1	-7.247645121	-8.805429082	8.88E-05	0.003251943	3533	1	EDL01636.1 mCG121287, isoform CRA_a [Mus musculus]
TRINITY_DN22178_c0_g1	7.871934682	0.80726796	3.02E-13	9.07E-11	431	1	OLP98663.1 hypothetical protein AK812_SmicGene18850 [Symbiodinium microadriaticum]
TRINITY_DN22197_c0_g1	9.18410567	0.470695837	0.000118754	0.004123406	3725	1	GBG85377.1 hypothetical protein CBR_g40020 [Chara braunii]
TRINITY_DN22201_c0_g1	7.895818517	1.031905452	4.23E-12	1.01E-09	540	1	KOO31742.1 2,5-didehydrogluconate reductase [Chrysochromulina tobinii]
TRINITY_DN22204_c0_g1	7.125895924	-0.803750169	6.26E-09	7.68E-07	1054	1
TRINITY_DN22205_c0_g1	9.084287284	-0.594086962	3.41E-10	5.62E-08	786	1	OLP93647.1 hypothetical protein AK812_SmicGene24433 [Symbiodinium microadriaticum]
TRINITY_DN22223_c0_g1	10.37068921	0.945710957	5.16E-23	6.81E-20	98	1	KAA6427689.1 toprim domain-containing (ISS) [Trebouxia sp. A1-2]
TRINITY_DN22229_c0_g1	8.609019779	-0.373076142	0.000257272	0.007836414	4247	1	OLQ05327.1 hypothetical protein AK812_SmicGene11525 [Symbiodinium microadriaticum]
TRINITY_DN22234_c0_g1	3.370659394	1.714650895	2.86E-06	0.000173557	2132	1
TRINITY_DN22245_c0_g1	7.380222841	-0.471242911	0.000180211	0.005800901	4018	1
TRINITY_DN22254_c0_g1	5.549810144	0.76367603	8.61E-05	0.003171413	3513	1	OLP93444.1 RNA demethylase ALKBH5 [Symbiodinium microadriaticum]
TRINITY_DN22258_c0_g1	6.820871761	0.858949853	9.58E-09	1.13E-06	1100	1
TRINITY_DN22267_c0_g1	9.515960822	-0.37249864	0.00011285	0.003947673	3698	1	OLQ15102.1 Integrin beta-1-binding protein 2 [Symbiodinium microadriaticum]
TRINITY_DN22317_c0_g1	6.996043307	-0.50695362	0.000165116	0.005411645	3947	1	OLP77596.1 hypothetical protein AK812_SmicGene42332 [Symbiodinium microadriaticum]
TRINITY_DN2231_c0_g1	7.451560139	1.137572055	7.17E-06	0.000386819	2398	1
TRINITY_DN22328_c0_g2	9.05478613	0.387563099	0.000176978	0.00572214	4001	1	OLP88969.1 hypothetical protein AK812_SmicGene29612 [Symbiodinium microadriaticum]
TRINITY_DN22333_c0_g1	8.59865266	0.543312786	1.19E-07	1.07E-05	1432	1
TRINITY_DN22335_c0_g1	7.072862188	0.820138671	1.78E-06	0.000114865	2005	1	OLQ06901.1 hypothetical protein AK812_SmicGene9751 [Symbiodinium microadriaticum]
TRINITY_DN22339_c0_g1	9.569937245	-0.454518038	2.44E-07	2.01E-05	1573	1	OLP85409.1 ELMO domain-containing protein C [Symbiodinium microadriaticum]
TRINITY_DN22340_c0_g1	8.812673929	0.887496324	2.32E-12	5.93E-10	507	1	OLP93427.1 hypothetical protein AK812_SmicGene24678 [Symbiodinium microadriaticum]
TRINITY_DN22342_c0_g1	9.882273544	0.40682383	7.27E-05	0.002757017	3410	1	OLQ05680.1 Monothiol glutaredoxin-S16, chloroplastic [Symbiodinium microadriaticum]
TRINITY_DN22352_c0_g1	8.267885748	0.511692451	4.01E-06	0.000232438	2229	1	OLQ08251.1 hypothetical protein AK812_SmicGene8247 [Symbiodinium microadriaticum]
TRINITY_DN22375_c0_g1	8.554239543	-0.38213706	0.000175122	0.005672036	3994	1
TRINITY_DN22395_c0_g1	8.325729588	-0.544489904	1.14E-07	1.04E-05	1423	1	OLP87958.1 Ras-related protein Rab-18 [Symbiodinium microadriaticum]
TRINITY_DN22411_c0_g1	9.377441926	0.49654487	6.64E-07	4.83E-05	1778	1	OLP85477.1 Ras-related protein Rab-6.2 [Symbiodinium microadriaticum]
TRINITY_DN22418_c0_g1	7.071864942	0.991700673	1.78E-07	1.53E-05	1506	1
TRINITY_DN22424_c0_g1	5.899326808	0.720755676	4.74E-05	0.001923582	3190	1
TRINITY_DN22436_c0_g2	5.645435502	0.900005701	1.51E-06	9.95E-05	1964	1
TRINITY_DN22452_c0_g1	8.920471536	0.860942898	3.55E-15	1.57E-12	292	1	OLP92764.1 hypothetical protein AK812_SmicGene25390 [Symbiodinium microadriaticum]
TRINITY_DN22457_c0_g1	8.294239831	-0.53906809	2.96E-07	2.37E-05	1617	1
TRINITY_DN22461_c0_g1	7.016613829	0.718986427	1.80E-06	0.00011608	2008	1	PSP43450.1 ferredoxin [Halobacteriales archaeon QH_6_64_20]
TRINITY_DN22473_c0_g1	9.910737532	0.640107755	1.59E-07	1.38E-05	1488	1	OLP77045.1 hypothetical protein AK812_SmicGene42937 [Symbiodinium microadriaticum]
TRINITY_DN22476_c0_g1	10.13489728	-0.359627772	4.20E-05	0.001737986	3125	1	OLQ14207.1 L-ascorbate peroxidase 1, cytosolic [Symbiodinium microadriaticum]
TRINITY_DN22478_c0_g1	10.48501964	0.68366115	1.56E-09	2.21E-07	913	1
TRINITY_DN22497_c0_g1	8.949104396	0.462661735	1.19E-05	0.000595619	2591	1
TRINITY_DN22503_c0_g1	9.767753748	-0.348716415	3.53E-05	0.001498804	3046	1
TRINITY_DN22505_c0_g1	7.120148717	0.554886487	0.000161462	0.005303972	3938	1
TRINITY_DN22520_c0_g1	9.453586399	-0.437692324	4.66E-06	0.000265998	2268	1	GBF97393.1 hypothetical protein Rsub_09558 [Raphidocelis subcapitata]
TRINITY_DN22529_c0_g1	8.13728779	-0.503265976	5.79E-06	0.000321882	2328	1	OLQ06295.1 Potassium voltage-gated channel protein eag [Symbiodinium microadriaticum]
TRINITY_DN22532_c0_g1	8.108116381	0.65403166	2.40E-07	1.98E-05	1567	1	ABI14343.1 unknown [Pfiesteria piscicida]
TRINITY_DN22554_c0_g1	6.469576237	0.796279285	2.11E-05	0.000972989	2807	1
TRINITY_DN22559_c0_g1	7.702477258	-0.637884634	5.62E-09	6.97E-07	1042	1	OLP92357.1 Alcohol dehydrogenase [Symbiodinium microadriaticum]
TRINITY_DN22573_c0_g1	7.876003222	0.634745433	4.71E-08	4.68E-06	1304	1	OLQ13718.1 E3 ubiquitin-protein ligase RNF12-A [Symbiodinium microadriaticum]
TRINITY_DN22575_c0_g2	8.064556237	-0.456445213	3.94E-05	0.001649399	3093	1	XP_012857445.1 PREDICTED: hypersensitive-induced response protein 2 [Erythranthe guttata] >EYU20844.1 hypothetical protein MIMGU_mgv1a011276mg [Erythranthe guttata]
TRINITY_DN225_c0_g1	8.614874626	0.587352395	6.87E-07	4.97E-05	1788	1	OLP99831.1 Chymotrypsinogen B [Symbiodinium microadriaticum]
TRINITY_DN22624_c0_g1	8.043212015	-0.387343214	0.000299953	0.008874051	4372	1
TRINITY_DN22636_c0_g1	8.62754091	0.500601452	1.28E-07	1.14E-05	1450	1
TRINITY_DN22657_c0_g2	7.965757482	-0.514553483	6.92E-06	0.000374797	2389	1
TRINITY_DN22700_c0_g1	9.120887752	0.373587643	8.65E-05	0.003177381	3519	1	OLP81260.1 hypothetical protein AK812_SmicGene38216 [Symbiodinium microadriaticum]
TRINITY_DN22703_c0_g1	9.625152972	0.441216109	7.44E-07	5.33E-05	1807	1	XP_019946502.1 PREDICTED: E3 ubiquitin-protein ligase MYLIP [Paralichthys olivaceus]
TRINITY_DN22739_c0_g1	10.02844944	-0.349367303	1.47E-05	0.000714161	2666	1	OLP80159.1 Protein YIPF5 [Symbiodinium microadriaticum]
TRINITY_DN2275_c0_g1	9.728430993	1.358881076	2.08E-38	2.99E-34	9	1	OLP96667.1 Pyruvate, phosphate dikinase [Symbiodinium microadriaticum]
TRINITY_DN22763_c0_g1	7.630454971	0.531472301	6.43E-05	0.002487904	3345	1	OLP81566.1 Protein disulfide isomerase-like 2-1 [Symbiodinium microadriaticum]
TRINITY_DN22785_c0_g1	10.18777742	-0.366085618	0.000245287	0.007524512	4217	1	OLP77271.1 putative membrane protein mmpL11 [Symbiodinium microadriaticum]
TRINITY_DN22807_c0_g1	9.818166082	0.929126389	3.43E-13	1.02E-10	435	1	OLP82542.1 hypothetical protein AK812_SmicGene36795 [Symbiodinium microadriaticum]
TRINITY_DN22815_c0_g1	8.367466075	0.63011518	6.25E-07	4.58E-05	1766	1	OLP83368.1 Aldose 1-epimerase [Symbiodinium microadriaticum]
TRINITY_DN22828_c0_g1	7.770663661	0.707420024	2.63E-08	2.79E-06	1221	1
TRINITY_DN22871_c0_g1	9.069203382	0.410251148	3.35E-05	0.001436769	3013	1	OLQ04296.1 hypothetical protein AK812_SmicGene12576 [Symbiodinium microadriaticum]
TRINITY_DN22881_c0_g1	3.612268579	-1.221516787	0.00022549	0.007028886	4150	1
TRINITY_DN22882_c0_g1	7.637806932	-0.612580463	4.57E-08	4.55E-06	1298	1	OLQ06907.1 hypothetical protein AK812_SmicGene9759 [Symbiodinium microadriaticum]
TRINITY_DN22887_c0_g1	8.749734056	0.877217443	9.08E-18	6.12E-15	192	1	OLP81241.1 RAC family serine/threonine-protein kinase-like [Symbiodinium microadriaticum]
TRINITY_DN2290_c0_g1	9.773121012	0.374580575	0.000338848	0.009762604	4490	1	OLP82914.1 hypothetical protein AK812_SmicGene36389 [Symbiodinium microadriaticum]
TRINITY_DN22931_c0_g2	9.513939975	-0.411812104	7.12E-07	5.13E-05	1796	1	OLQ02479.1 hypothetical protein AK812_SmicGene14673 [Symbiodinium microadriaticum]
TRINITY_DN22940_c0_g1	8.549974697	0.465634374	0.000241224	0.007420994	4205	1
TRINITY_DN22945_c0_g1	9.121368433	0.645527931	7.72E-12	1.76E-09	568	1	OLQ15297.1 putative ATP-dependent RNA helicase DHX34 [Symbiodinium microadriaticum]
TRINITY_DN22990_c0_g1	9.693275589	0.483080399	1.65E-06	0.000107037	1991	1	EWM26091.1 2-succinyl-6-hydroxy- -cyclohexadiene-1-carboxylate synthase [Nannochloropsis gaditana]
TRINITY_DN23045_c0_g1	6.75666268	-0.738501249	4.36E-08	4.37E-06	1292	1	OLQ15555.1 putative calcium-binding protein CML14 [Symbiodinium microadriaticum]
TRINITY_DN23062_c0_g1	5.055374359	1.103255071	4.36E-07	3.33E-05	1697	1
TRINITY_DN23083_c0_g1	10.11133395	0.583717447	2.67E-08	2.81E-06	1228	1	OLP82211.1 Mitogen-activated protein kinase kinase kinase A [Symbiodinium microadriaticum]
TRINITY_DN23096_c0_g1	6.400785049	0.675984118	0.000133954	0.004548163	3810	1	AIE72603.1 Abortive infection protein [Synechocystis sp. PCC 6714]
TRINITY_DN23127_c0_g1	8.133543702	0.643671808	1.54E-05	0.000743629	2686	1
TRINITY_DN23152_c0_g1	6.267152066	1.096524188	3.58E-13	1.06E-10	436	1
TRINITY_DN23164_c0_g1	7.341079912	-0.692421851	2.45E-05	0.00110094	2881	1
TRINITY_DN23168_c0_g1	7.887391859	-0.414250589	7.61E-05	0.002870841	3428	1
TRINITY_DN23185_c0_g1	8.626777097	-0.420339958	0.000239275	0.007382094	4193	1
TRINITY_DN23186_c0_g1	8.130077853	0.573923883	2.16E-05	0.000989928	2816	1
TRINITY_DN23223_c0_g1	7.782757116	0.600096062	1.70E-07	1.47E-05	1499	1
TRINITY_DN23227_c0_g1	8.519150664	-0.483395768	9.11E-06	0.000472896	2493	1	CEL93474.1 unnamed protein product [Vitrella brassicaformis CCMP3155]
TRINITY_DN23234_c0_g1	6.95313186	0.531251238	2.66E-05	0.001180011	2912	1	OLQ08275.1 hypothetical protein AK812_SmicGene8198 [Symbiodinium microadriaticum]
TRINITY_DN23237_c0_g1	9.376085397	-0.394774164	0.000335009	0.009677859	4478	1
TRINITY_DN23243_c0_g1	8.902090906	0.436233129	1.11E-05	0.000562151	2563	1	OLP92575.1 Eukaryotic translation initiation factor 3 subunit A [Symbiodinium microadriaticum]
TRINITY_DN2324_c0_g1	7.055826843	0.530179132	8.75E-05	0.003210523	3526	1	OLP90772.1 hypothetical protein AK812_SmicGene27600 [Symbiodinium microadriaticum]
TRINITY_DN23265_c0_g1	1.033077341	3.097862474	0.000152318	0.005045889	3905	1
TRINITY_DN23284_c0_g1	8.115165833	0.471247168	1.33E-05	0.000655491	2633	1	OLP85762.1 hypothetical protein AK812_SmicGene33204 [Symbiodinium microadriaticum]
TRINITY_DN23302_c0_g1	7.259072702	0.691932608	0.000280807	0.008418472	4315	1
TRINITY_DN23316_c0_g1	8.447871173	-0.778060252	3.77E-11	7.48E-09	652	1	OLP84865.1 hypothetical protein AK812_SmicGene34214 [Symbiodinium microadriaticum]
TRINITY_DN23326_c0_g1	8.114576393	0.376083237	0.000254283	0.007764837	4236	1	OLQ08400.1 Chaperone protein DnaJ [Symbiodinium microadriaticum]
TRINITY_DN23327_c0_g1	8.702417001	0.527315578	1.02E-07	9.40E-06	1404	1	OLP98433.1 hypothetical protein AK812_SmicGene19110 [Symbiodinium microadriaticum]
TRINITY_DN23332_c0_g1	4.466760501	-1.077809962	7.86E-05	0.002941324	3455	1	OLP92964.1 hypothetical protein AK812_SmicGene25172 [Symbiodinium microadriaticum]
TRINITY_DN23348_c0_g1	9.334075755	-0.473497329	1.94E-07	1.65E-05	1520	1	OLQ07281.1 Glucan 1,3-beta-glucosidase [Symbiodinium microadriaticum]
TRINITY_DN23362_c0_g1	9.319747958	0.467076444	1.11E-06	7.58E-05	1886	1	OLP86720.1 Cation channel sperm-associated protein 1 [Symbiodinium microadriaticum]
TRINITY_DN23370_c0_g1	9.494828835	-0.374160691	0.000167172	0.005455903	3963	1	OLP93828.1 hypothetical protein AK812_SmicGene24226 [Symbiodinium microadriaticum]
TRINITY_DN23377_c0_g1	10.39051435	0.379477766	0.0001277	0.00436448	3785	1	XP_008873712.1 hypothetical protein H310_09425 [Aphanomyces invadans] >ETV97503.1 hypothetical protein H310_09425 [Aphanomyces invadans]
TRINITY_DN23387_c0_g1	9.552706198	-0.451989521	1.34E-06	8.91E-05	1939	1	OLQ07303.1 putative beta-D-xylosidase 6 [Symbiodinium microadriaticum]
TRINITY_DN23410_c0_g1	9.598589747	0.356677966	4.65E-05	0.001895055	3174	1	OLQ02305.1 hypothetical protein AK812_SmicGene14868 [Symbiodinium microadriaticum]
TRINITY_DN23419_c0_g1	8.314127627	-0.573595094	6.12E-08	5.92E-06	1339	1
TRINITY_DN23425_c0_g1	7.59352411	0.573694417	1.94E-07	1.65E-05	1522	1	OLQ09338.1 hypothetical protein AK812_SmicGene7044 [Symbiodinium microadriaticum]
TRINITY_DN23428_c0_g1	8.874098694	-0.541020857	2.97E-07	2.37E-05	1618	1	OLQ15233.1 hypothetical protein AK812_SmicGene480 [Symbiodinium microadriaticum]
TRINITY_DN23435_c0_g1	9.185152465	0.595715099	1.02E-06	7.08E-05	1871	1	OLP93658.1 hypothetical protein AK812_SmicGene24391 [Symbiodinium microadriaticum]
TRINITY_DN23442_c0_g1	6.880250603	0.641458684	5.02E-05	0.002016017	3218	1	XP_022839388.1 JmjC domain [Ostreococcus tauri] >CEF98637.1 JmjC domain [Ostreococcus tauri]
TRINITY_DN23473_c0_g1	7.169842324	0.763250162	5.67E-10	8.91E-08	824	1	OLP94345.1 TBC1 domain family member 13 [Symbiodinium microadriaticum]
TRINITY_DN23479_c0_g2	5.077079698	0.782495007	0.000184103	0.005897479	4036	1
TRINITY_DN23490_c0_g1	10.06260665	0.408019528	1.90E-06	0.000121597	2024	1	OLP77433.1 Tetracycline resistance protein, class A [Symbiodinium microadriaticum]
TRINITY_DN23501_c0_g1	10.39507482	0.803300828	6.40E-16	3.25E-13	255	1	PSC74721.1 dihydrodipicolinate synthase [Micractinium conductrix]
TRINITY_DN23506_c0_g1	6.533830414	0.963464455	1.42E-07	1.26E-05	1465	1	OLP98700.1 putative adenosine/adenine deaminase [Symbiodinium microadriaticum]
TRINITY_DN23523_c0_g2	8.645804181	0.630359435	2.81E-07	2.27E-05	1605	1	OLP91145.1 PHD finger-like domain-containing protein 5A [Symbiodinium microadriaticum]
TRINITY_DN23540_c0_g2	9.24836183	-0.425573666	6.80E-06	0.000368924	2386	1	OLQ10076.1 hypothetical protein AK812_SmicGene6275 [Symbiodinium microadriaticum]
TRINITY_DN23541_c0_g1	6.350492224	-0.633473487	0.000120991	0.004186058	3739	1
TRINITY_DN23546_c0_g1	6.723182095	0.636855467	1.15E-06	7.80E-05	1902	1	OLQ15292.1 50S ribosomal protein L19 [Symbiodinium microadriaticum]
TRINITY_DN23553_c0_g1	7.58160003	0.455525882	0.000238113	0.007358977	4184	1
TRINITY_DN23587_c0_g1	8.393446036	0.488115303	1.49E-05	0.00071965	2670	1	OLQ04053.1 50S ribosomal protein L24 [Symbiodinium microadriaticum]
TRINITY_DN23595_c0_g1	9.124139321	0.627920831	1.08E-09	1.57E-07	885	1	WP_144981057.1 ankyrin repeat domain-containing protein [Planctomycetes bacterium V144] >QDT95137.1 Phosphocholine transferase AnkX [Planctomycetes bacterium V144]
TRINITY_DN23653_c0_g1	7.468040468	0.705453195	2.69E-09	3.61E-07	962	1	OLP85819.1 hypothetical protein AK812_SmicGene33150 [Symbiodinium microadriaticum]
TRINITY_DN23660_c0_g1	8.850242385	-0.494762933	5.40E-06	0.00030309	2305	1	OLP99877.1 hypothetical protein AK812_SmicGene17521 [Symbiodinium microadriaticum]
TRINITY_DN23662_c0_g1	8.041391146	0.503450596	2.06E-05	0.000951875	2803	1
TRINITY_DN23664_c0_g1	9.590321229	-0.454105344	2.30E-07	1.91E-05	1561	1	GAX10807.1 hypothetical protein FisN_1Hh348 [Fistulifera solaris]
TRINITY_DN23685_c0_g1	6.83286703	0.550369123	0.000182693	0.005865844	4029	1
TRINITY_DN23714_c0_g1	7.231021913	-0.457465376	0.000144787	0.00484353	3867	1	OLP91598.1 hypothetical protein AK812_SmicGene26692 [Symbiodinium microadriaticum]
TRINITY_DN23742_c0_g1	7.977469224	-0.431268647	0.000182943	0.005872422	4030	1
TRINITY_DN23744_c0_g1	8.097008511	1.254605869	4.10E-20	3.90E-17	136	1
TRINITY_DN23749_c0_g1	8.114197785	-0.479624181	1.17E-05	0.000586124	2586	1
TRINITY_DN23760_c0_g1	7.474403094	0.49832301	7.54E-06	0.000403428	2417	1	XP_020465170.1 uncharacterized protein LOC109965474 isoform X1 [Monopterus albus]
TRINITY_DN23771_c0_g1	8.120677946	0.966917895	2.07E-11	4.30E-09	624	1
TRINITY_DN23773_c0_g1	11.29095802	1.157204956	3.78E-36	4.01E-32	12	1	OLP93621.1 Monoglyceride lipase [Symbiodinium microadriaticum]
TRINITY_DN23797_c0_g1	9.871594521	0.535055018	4.65E-07	3.52E-05	1709	1	OLQ06250.1 50S ribosomal protein L3 [Symbiodinium microadriaticum]
TRINITY_DN23798_c0_g1	6.348535397	0.895641765	5.95E-05	0.002331211	3301	1
TRINITY_DN23814_c0_g1	8.246205961	-0.524724849	3.83E-05	0.001607512	3082	1	ORX54832.1 hypothetical protein BCR36DRAFT_581717 [Piromyces finnis]
TRINITY_DN23831_c0_g1	8.385109512	0.393850917	0.000122495	0.004225665	3750	1	OLP91774.1 Growth arrest-specific protein 8-like [Symbiodinium microadriaticum]
TRINITY_DN23878_c0_g1	9.719842689	0.754222434	2.31E-10	3.97E-08	752	1
TRINITY_DN23879_c0_g1	8.248744959	0.547060833	1.20E-06	8.12E-05	1911	1
TRINITY_DN23889_c0_g1	7.781366147	0.544922734	3.38E-05	0.001445932	3023	1	OLP82630.1 KRR1 small subunit processome component [Symbiodinium microadriaticum]
TRINITY_DN23891_c0_g1	7.880269727	1.007824417	8.81E-19	6.99E-16	163	1	OLP97762.1 hypothetical protein AK812_SmicGene19865 [Symbiodinium microadriaticum]
TRINITY_DN23893_c0_g1	9.001851783	0.396660849	0.000213941	0.006722332	4117	1	OLP92212.1 Adrenodoxin-like protein, mitochondrial [Symbiodinium microadriaticum]
TRINITY_DN23898_c0_g1	8.792170794	0.4885304	6.77E-05	0.002591126	3379	1	MAP11407.1 nitronate monooxygenase [Gammaproteobacteria bacterium]
TRINITY_DN23900_c0_g2	9.390339188	0.621823584	2.22E-09	3.03E-07	948	1	OLP98304.1 Cryptochrome-2 [Symbiodinium microadriaticum]
TRINITY_DN23930_c0_g1	7.968958787	0.512371345	5.29E-05	0.00211416	3238	1
TRINITY_DN23954_c0_g1	6.667364944	0.745998785	5.04E-06	0.000285064	2286	1	XP_018635102.1 ribosomal protein l7/l12 c-terminal domain-containing protein [Toxoplasma gondii ME49] >EPT25262.1 ribosomal protein l7/l12 c-terminal domain-containing protein [Toxoplasma gondii ME49] >ESS34537.1 ribosomal protein l7/l12 c-terminal domain-containing protein [Toxoplasma gondii VEG]
TRINITY_DN23963_c0_g1	9.394800358	0.418272157	0.00027998	0.008399518	4312	1
TRINITY_DN23967_c0_g1	9.438230832	0.535032007	1.24E-06	8.35E-05	1917	1	OLQ01308.1 hypothetical protein AK812_SmicGene15955 [Symbiodinium microadriaticum]
TRINITY_DN23986_c0_g1	9.553730132	0.623896186	0.0001585	0.005215934	3931	1
TRINITY_DN24021_c0_g1	11.13513818	0.673339454	4.06E-11	7.96E-09	659	1	OLQ06970.1 40S ribosomal protein SA [Symbiodinium microadriaticum]
TRINITY_DN24028_c0_g1	8.385542166	0.554651803	1.43E-05	0.000697873	2659	1	OLP82348.1 hypothetical protein AK812_SmicGene37000 [Symbiodinium microadriaticum]
TRINITY_DN24036_c0_g1	7.29757266	-0.52276108	0.000240027	0.007399577	4195	1	OLQ07917.1 hypothetical protein AK812_SmicGene8646 [Symbiodinium microadriaticum]
TRINITY_DN24043_c0_g1	9.126442296	-0.474329672	4.60E-06	0.000262635	2266	1	OLQ02524.1 hypothetical protein AK812_SmicGene14626 [Symbiodinium microadriaticum]
TRINITY_DN24053_c0_g1	9.716169622	0.863469368	6.21E-17	3.67E-14	219	1
TRINITY_DN24072_c0_g1	9.901395056	0.416740743	2.16E-05	0.000989936	2820	1	OLQ04161.1 Leucine--tRNA ligase, cytoplasmic [Symbiodinium microadriaticum]
TRINITY_DN24118_c0_g1	8.108070735	-0.576508906	3.60E-06	0.000211938	2197	1
TRINITY_DN24122_c0_g1	9.791834117	0.511484645	3.45E-08	3.53E-06	1264	1	OLP90336.1 2-isopropylmalate synthase [Symbiodinium microadriaticum]
TRINITY_DN24186_c0_g1	8.652541883	-0.519367816	7.59E-07	5.42E-05	1814	1	OLP91106.1 hypothetical protein AK812_SmicGene27240 [Symbiodinium microadriaticum]
TRINITY_DN24227_c0_g1	8.291660813	0.529100598	4.35E-05	0.001793706	3139	1
TRINITY_DN24247_c0_g1	9.813043183	-0.405192278	5.78E-06	0.000321396	2326	1	OLP76408.1 hypothetical protein AK812_SmicGene43662 [Symbiodinium microadriaticum]
TRINITY_DN24268_c0_g1	6.472860738	0.600891981	8.51E-05	0.003140837	3507	1	WP_170949382.1 FAD-dependent monooxygenase [Lysinibacillus acetophenoni]
TRINITY_DN24276_c0_g1	9.164399287	0.71607866	1.69E-09	2.37E-07	920	1	OLQ10654.1 Bifunctional riboflavin kinase/FMN phosphatase [Symbiodinium microadriaticum]
TRINITY_DN24294_c0_g1	8.665142149	-0.399995843	6.92E-05	0.002638533	3392	1	WP_061232342.1 family 43 glycosylhydrolase [Leptospira noguchii]
TRINITY_DN24295_c0_g1	10.20918488	0.505660586	9.01E-05	0.003291836	3542	1
TRINITY_DN24312_c0_g1	8.038263361	0.548487081	0.000145464	0.004861163	3871	1
TRINITY_DN24315_c0_g1	8.595770348	0.823490692	2.39E-12	6.06E-10	509	1	CEL99716.1 unnamed protein product [Vitrella brassicaformis CCMP3155]
TRINITY_DN24316_c0_g2	8.91148097	-0.372877952	3.29E-05	0.001417101	3002	1
TRINITY_DN2432_c0_g1	8.378737508	-0.46633698	8.99E-06	0.000467933	2484	1	WP_151997890.1 hypothetical protein [Imperialibacter sp. EC-SDR9] >VVT35297.1 conserved membrane hypothetical protein [Imperialibacter sp. EC-SDR9]
TRINITY_DN24352_c0_g1	8.199121446	0.729623684	1.09E-12	2.93E-10	482	1	OLQ05497.1 hypothetical protein AK812_SmicGene11326 [Symbiodinium microadriaticum]
TRINITY_DN24358_c0_g1	5.291195763	0.832461829	1.97E-05	0.000914894	2783	1
TRINITY_DN24361_c0_g1	8.45582521	1.166954524	9.68E-21	1.04E-17	121	1	OLP98461.1 28 kDa ribonucleoprotein, chloroplastic [Symbiodinium microadriaticum]
TRINITY_DN24379_c0_g1	8.897896793	0.71196593	2.93E-10	4.90E-08	773	1	OLP86341.1 Histone deacetylase complex subunit SAP18 [Symbiodinium microadriaticum]
TRINITY_DN24392_c0_g1	10.56486394	0.394754194	2.84E-06	0.000172726	2127	1
TRINITY_DN24395_c0_g1	7.997172616	0.724591449	7.62E-07	5.43E-05	1815	1	OLP88414.1 hypothetical protein AK812_SmicGene30265 [Symbiodinium microadriaticum]
TRINITY_DN24419_c0_g1	8.684798976	0.51191037	4.95E-07	3.71E-05	1724	1	OLP86723.1 hypothetical protein AK812_SmicGene32138 [Symbiodinium microadriaticum]
TRINITY_DN24425_c0_g1	7.517860016	0.565877172	6.17E-05	0.002404661	3317	1	OLP91147.1 Meiotic recombination protein DMC1-like [Symbiodinium microadriaticum]
TRINITY_DN24426_c0_g1	8.673040893	0.471029108	3.66E-05	0.00154733	3062	1	OLP86732.1 hypothetical protein AK812_SmicGene32149 [Symbiodinium microadriaticum]
TRINITY_DN24437_c0_g1	9.031320284	0.37948373	6.37E-05	0.002468787	3339	1	OLQ12640.1 hypothetical protein AK812_SmicGene3473 [Symbiodinium microadriaticum]
TRINITY_DN24441_c0_g1	9.640733561	0.998531728	4.74E-19	3.98E-16	154	1	OLP79840.1 hypothetical protein AK812_SmicGene39822 [Symbiodinium microadriaticum]
TRINITY_DN24451_c0_g1	5.798830095	1.065651746	3.71E-10	6.05E-08	794	1
TRINITY_DN24459_c0_g1	7.616654567	0.653978909	1.84E-05	0.000863411	2762	1
TRINITY_DN2445_c0_g1	6.29792792	0.902784502	2.06E-07	1.73E-05	1533	1
TRINITY_DN24503_c0_g1	8.256212183	0.650294686	3.23E-09	4.25E-07	981	1	OLP80668.1 BI1-like protein [Symbiodinium microadriaticum]
TRINITY_DN24507_c0_g1	9.647026324	-0.347550792	6.90E-05	0.00263276	3389	1	OLP86257.1 Enoyl-CoA delta isomerase 2, mitochondrial [Symbiodinium microadriaticum]
TRINITY_DN24518_c0_g1	7.942805265	-0.537575355	2.60E-06	0.000159805	2105	1
TRINITY_DN24521_c0_g1	6.828679017	0.722173338	1.14E-06	7.78E-05	1897	1	OLP99654.1 putative ATP-dependent DNA helicase CHR12 [Symbiodinium microadriaticum]
TRINITY_DN24563_c0_g2	9.395184181	0.416918195	4.24E-05	0.001751515	3132	1
TRINITY_DN24569_c0_g1	8.672974481	0.847553852	3.00E-12	7.57E-10	513	1	XP_031384646.1 uncharacterized protein At2g23090-like [Punica granatum] >PKI71288.1 hypothetical protein CRG98_008288 [Punica granatum]
TRINITY_DN24571_c0_g1	8.746702473	-0.361902884	0.000165882	0.005425741	3955	1
TRINITY_DN24585_c0_g1	6.395556103	0.811922355	7.68E-06	0.000410346	2422	1
TRINITY_DN24596_c0_g1	8.425881063	0.564213466	4.36E-05	0.00179573	3140	1	OLQ07566.1 Metal transporter CNNM4 [Symbiodinium microadriaticum]
TRINITY_DN24632_c2_g1	12.0808452	0.776994674	2.48E-15	1.13E-12	284	1	OLQ08280.1 hypothetical protein AK812_SmicGene8197 [Symbiodinium microadriaticum]
TRINITY_DN24642_c0_g1	9.656419997	-0.352706283	5.08E-05	0.00203663	3224	1	OLP99677.1 Molybdopterin synthase catalytic subunit [Symbiodinium microadriaticum]
TRINITY_DN24716_c0_g1	9.016936218	0.376123149	0.000216764	0.006791243	4129	1
TRINITY_DN24759_c0_g1	8.047933991	0.84818201	1.40E-10	2.52E-08	719	1
TRINITY_DN24760_c0_g2	8.698904814	0.642285573	3.63E-07	2.82E-05	1663	1	OLP98366.1 Pentatricopeptide repeat-containing protein, mitochondrial [Symbiodinium microadriaticum]
TRINITY_DN24789_c0_g1	7.567556154	0.623349948	0.000177074	0.005723398	4002	1	OLP92777.1 Kinase D-interacting substrate of 220 kDa [Symbiodinium microadriaticum]
TRINITY_DN24792_c0_g1	7.567013653	0.476650306	0.000250894	0.007676463	4228	1
TRINITY_DN24801_c0_g1	8.967087081	0.500601097	6.33E-05	0.002453756	3335	1	OLQ12399.1 hypothetical protein AK812_SmicGene3693 [Symbiodinium microadriaticum]
TRINITY_DN24811_c0_g1	9.542055175	0.443760296	2.44E-06	0.000151226	2091	1	OLQ01059.1 Choline transporter-like protein 2 [Symbiodinium microadriaticum]
TRINITY_DN24829_c0_g1	9.358080953	0.659035007	2.72E-10	4.61E-08	763	1	OLP85627.1 Long-chain-fatty-acid--CoA ligase 4 [Symbiodinium microadriaticum]
TRINITY_DN24835_c0_g1	8.577582552	-0.410427214	0.000290968	0.008646951	4353	1	OLP80156.1 putative D,D-dipeptide-binding periplasmic protein DdpA [Symbiodinium microadriaticum]
TRINITY_DN24849_c0_g2	8.511950136	0.468915754	0.000272726	0.008221937	4291	1
TRINITY_DN24851_c0_g1	8.428960071	0.621932913	9.58E-07	6.68E-05	1856	1	OLQ03716.1 hypothetical protein AK812_SmicGene13324 [Symbiodinium microadriaticum]
TRINITY_DN24853_c0_g1	9.931542738	0.642027948	4.16E-07	3.20E-05	1682	1	OLP85796.1 Protein CLEC16A [Symbiodinium microadriaticum]
TRINITY_DN24858_c1_g1	8.596851521	0.537502977	8.81E-06	0.000460314	2476	1	OLP96730.1 hypothetical protein AK812_SmicGene21015 [Symbiodinium microadriaticum]
TRINITY_DN24902_c0_g1	8.124910768	0.392347412	7.90E-05	0.002953346	3459	1	OLP87937.1 hypothetical protein AK812_SmicGene30791 [Symbiodinium microadriaticum]
TRINITY_DN24907_c0_g1	8.590560616	0.642125024	4.46E-09	5.66E-07	1018	1	OLP79225.1 putative protein phosphatase 2C 64 [Symbiodinium microadriaticum]
TRINITY_DN24921_c0_g1	9.675670076	-0.370529485	2.84E-05	0.001253864	2935	1	OLQ00139.1 Retrovirus-related Pol polyprotein from transposon TNT 1-94 [Symbiodinium microadriaticum]
TRINITY_DN24936_c0_g1	8.419943192	0.669984264	4.23E-11	8.28E-09	661	1
TRINITY_DN24946_c0_g1	7.502883104	0.801687285	3.03E-10	5.06E-08	775	1	OLP87657.1 hypothetical protein AK812_SmicGene31114 [Symbiodinium microadriaticum]
TRINITY_DN24951_c0_g1	10.76316743	-0.40133702	6.83E-05	0.002613031	3381	1	OLP94116.1 DNA topoisomerase 3-alpha [Symbiodinium microadriaticum]
TRINITY_DN24957_c0_g1	9.821182149	-0.446538973	5.18E-07	3.86E-05	1734	1	OLQ07284.1 hypothetical protein AK812_SmicGene9311 [Symbiodinium microadriaticum]
TRINITY_DN24959_c0_g1	9.282312234	0.677166726	1.51E-10	2.69E-08	724	1	OLP96897.1 hypothetical protein AK812_SmicGene20833 [Symbiodinium microadriaticum]
TRINITY_DN24975_c0_g1	8.347466285	0.848513643	1.05E-15	5.11E-13	265	1
TRINITY_DN24982_c0_g1	9.197089412	0.338438529	0.000202852	0.006417541	4089	1	OLQ09970.1 Neurofilament medium polypeptide [Symbiodinium microadriaticum]
TRINITY_DN24992_c0_g1	8.515046992	0.84189967	1.62E-16	9.17E-14	227	1	OLP97609.1 Transmembrane protein 144-like A [Symbiodinium microadriaticum]
TRINITY_DN25002_c0_g1	5.66507784	0.69198978	0.000115865	0.00403676	3713	1	OLP98492.1 hypothetical protein AK812_SmicGene19044 [Symbiodinium microadriaticum]
TRINITY_DN25006_c0_g1	7.279720672	0.919290869	3.62E-12	8.94E-10	524	1
TRINITY_DN25007_c0_g1	11.05722292	0.676166086	6.33E-13	1.78E-10	461	1	OLP75778.1 hypothetical protein AK812_SmicGene44375 [Symbiodinium microadriaticum]
TRINITY_DN25017_c0_g1	7.328579795	0.547801125	0.000153506	0.005077907	3910	1	OLQ12988.1 Nuclear localization sequence-binding protein [Symbiodinium microadriaticum]
TRINITY_DN25021_c0_g1	8.894796626	0.482566045	1.31E-07	1.17E-05	1453	1	OLQ02968.1 hypothetical protein AK812_SmicGene14127 [Symbiodinium microadriaticum]
TRINITY_DN25029_c0_g1	8.463712882	0.816549787	6.56E-14	2.25E-11	377	1	OLQ04078.1 Tellurium resistance protein TerC [Symbiodinium microadriaticum]
TRINITY_DN25040_c0_g1	9.955232013	0.467939607	1.07E-06	7.35E-05	1878	1	OLQ08172.1 GDP-fucose protein O-fucosyltransferase 2 [Symbiodinium microadriaticum]
TRINITY_DN25044_c0_g1	8.105808389	-0.45746365	1.71E-05	0.000812975	2727	1	OLP93803.1 hypothetical protein AK812_SmicGene24246 [Symbiodinium microadriaticum]
TRINITY_DN25052_c0_g1	8.832959626	1.154625702	5.44E-29	1.96E-25	36	1	OLQ11806.1 Pentatricopeptide repeat-containing protein, chloroplastic [Symbiodinium microadriaticum]
TRINITY_DN25066_c0_g1	8.301196818	-0.453057541	6.08E-06	0.000335097	2346	1	OLP96881.1 hypothetical protein AK812_SmicGene20816 [Symbiodinium microadriaticum]
TRINITY_DN25073_c0_g1	9.834025558	0.619412333	2.15E-09	2.95E-07	946	1	OLQ13843.1 Aurora kinase A-B [Symbiodinium microadriaticum]
TRINITY_DN25075_c0_g1	7.977568126	0.636188247	1.01E-08	1.18E-06	1112	1	OLP96744.1 putative serine/threonine-protein kinase [Symbiodinium microadriaticum]
TRINITY_DN25086_c0_g1	9.538678797	0.450160998	2.99E-06	0.000180309	2145	1
TRINITY_DN25087_c0_g1	9.196479526	-0.509886895	3.45E-07	2.70E-05	1653	1	CEM03285.1 unnamed protein product [Vitrella brassicaformis CCMP3155]
TRINITY_DN25110_c0_g1	5.78400987	0.885901835	1.32E-07	1.18E-05	1455	1	OLP94158.1 Methyltransferase-like protein 5 [Symbiodinium microadriaticum]
TRINITY_DN25132_c0_g1	8.353903775	-0.365536941	0.000146482	0.00488509	3879	1
TRINITY_DN25133_c0_g1	8.084047001	0.529759398	9.96E-05	0.003562731	3615	1	OLQ01535.1 hypothetical protein AK812_SmicGene15735 [Symbiodinium microadriaticum]
TRINITY_DN25146_c0_g1	9.922658155	0.731248525	3.84E-08	3.90E-06	1274	1	OLP91106.1 hypothetical protein AK812_SmicGene27240 [Symbiodinium microadriaticum]
TRINITY_DN25182_c0_g1	7.253903901	0.50459508	9.23E-05	0.003349872	3563	1	OLP80075.1 hypothetical protein AK812_SmicGene39559 [Symbiodinium microadriaticum]
TRINITY_DN25232_c0_g1	9.217809023	0.566074282	7.07E-10	1.07E-07	851	1	OLP98579.1 hypothetical protein AK812_SmicGene18955 [Symbiodinium microadriaticum]
TRINITY_DN25243_c0_g1	7.772977777	-0.505836001	1.07E-05	0.000544297	2548	1	OLQ12404.1 hypothetical protein AK812_SmicGene3698 [Symbiodinium microadriaticum]
TRINITY_DN25254_c2_g1	6.723982636	0.80767163	1.08E-05	0.000546883	2550	1
TRINITY_DN25267_c0_g1	3.541011539	1.296098231	0.000167726	0.00546925	3967	1
TRINITY_DN25268_c0_g1	8.350473824	0.903504771	2.07E-16	1.14E-13	236	1	OLQ05041.1 Crt-like 1 [Symbiodinium microadriaticum]
TRINITY_DN25269_c0_g1	7.76515701	-0.505683615	3.39E-06	0.000200901	2180	1	OLP77263.1 Magnesium transporter MgtE [Symbiodinium microadriaticum]
TRINITY_DN25275_c0_g1	10.57665076	0.636409461	9.37E-06	0.000484149	2503	1	OLP91322.1 50S ribosomal protein L2, chloroplastic [Symbiodinium microadriaticum]
TRINITY_DN25299_c0_g1	8.504641456	-0.442391874	8.08E-06	0.000428295	2440	1
TRINITY_DN25309_c0_g1	8.403723248	0.439531425	0.000266335	0.008064441	4272	1	OLP88021.1 Creatine kinase S-type, mitochondrial [Symbiodinium microadriaticum]
TRINITY_DN25328_c0_g1	7.975499357	0.562519064	1.32E-07	1.17E-05	1454	1	EWM26544.1 atp-dependent metalloprotease [Nannochloropsis gaditana]
TRINITY_DN25371_c0_g2	9.420193694	0.591506513	2.62E-06	0.000161043	2108	1	OLQ15581.1 hypothetical protein AK812_SmicGene224 [Symbiodinium microadriaticum]
TRINITY_DN25397_c0_g1	10.09866434	-0.491213777	1.16E-07	1.05E-05	1429	1
TRINITY_DN25416_c0_g1	9.654336867	-0.406119755	9.29E-06	0.000480905	2499	1	OLP91334.1 Cell surface glycoprotein 1 [Symbiodinium microadriaticum]
TRINITY_DN25450_c0_g2	9.23584297	0.430892478	2.29E-06	0.000142683	2074	1	EJK74063.1 hypothetical protein THAOC_04284 [Thalassiosira oceanica]
TRINITY_DN25477_c0_g1	10.29502318	0.489001047	2.82E-09	3.79E-07	964	1	OLP95963.1 hypothetical protein AK812_SmicGene21855 [Symbiodinium microadriaticum]
TRINITY_DN25483_c0_g1	8.126186752	-0.425712437	9.52E-05	0.003435818	3583	1	OLP74512.1 hypothetical protein AK812_SmicGene45918 [Symbiodinium microadriaticum]
TRINITY_DN25491_c0_g1	10.00115766	0.615373862	4.92E-10	7.78E-08	817	1	OLQ14611.1 hypothetical protein AK812_SmicGene1247 [Symbiodinium microadriaticum]
TRINITY_DN25510_c0_g1	7.800089105	0.817115675	1.13E-11	2.50E-09	586	1	OLP86251.1 hypothetical protein AK812_SmicGene32668 [Symbiodinium microadriaticum]
TRINITY_DN25511_c0_g1	9.409462321	-0.486252857	1.14E-07	1.04E-05	1420	1	OLP93119.1 DnaJ-like subfamily C member 21 [Symbiodinium microadriaticum]
TRINITY_DN25521_c0_g1	11.30972534	1.206428528	8.27E-20	7.38E-17	145	1	OLP90253.1 hypothetical protein AK812_SmicGene28226 [Symbiodinium microadriaticum]
TRINITY_DN25525_c0_g1	9.841976064	0.561037078	3.08E-08	3.20E-06	1247	1	OLP87372.1 Violaxanthin de-epoxidase, chloroplastic [Symbiodinium microadriaticum]
TRINITY_DN25542_c0_g1	9.083025646	0.647937256	1.12E-11	2.47E-09	585	1	OLP87683.1 hypothetical protein AK812_SmicGene31067 [Symbiodinium microadriaticum]
TRINITY_DN25552_c0_g1	9.572999264	0.584005222	1.37E-11	2.95E-09	600	1	OLQ09331.1 Isocitrate lyase [Symbiodinium microadriaticum]
TRINITY_DN25564_c0_g1	8.071277311	0.366852586	0.000348708	0.00996974	4523	1	OLQ12900.1 Chaperone protein DnaJ [Symbiodinium microadriaticum]
TRINITY_DN25569_c0_g1	8.771442303	0.360570063	8.23E-05	0.003052444	3489	1	OLQ07791.1 Calcium-dependent protein kinase 2 [Symbiodinium microadriaticum]
TRINITY_DN25570_c0_g1	9.140490367	0.649838516	2.17E-10	3.76E-08	747	1	CEO95502.1 hypothetical protein PBRA_004228 [Plasmodiophora brassicae] >SPR00377.1 unnamed protein product [Plasmodiophora brassicae]
TRINITY_DN25575_c0_g2	8.752770564	1.219755285	6.76E-25	1.25E-21	70	1
TRINITY_DN25577_c0_g1	8.267358162	0.612612632	4.72E-05	0.001916035	3187	1	OLP81296.1 hypothetical protein AK812_SmicGene38185 [Symbiodinium microadriaticum]
TRINITY_DN25578_c0_g1	8.53846648	0.867054739	1.50E-14	5.93E-12	326	1	OLQ03079.1 putative adenylate cyclase regulatory protein [Symbiodinium microadriaticum]
TRINITY_DN25581_c0_g1	8.467237803	-0.447037244	8.69E-05	0.003191846	3523	1	OLQ15318.1 ALA-interacting subunit 1 [Symbiodinium microadriaticum]
TRINITY_DN25592_c0_g1	7.74749817	0.754873749	1.66E-11	3.52E-09	609	1	OLP91359.1 UDP-glucuronosyltransferase 1-1 [Symbiodinium microadriaticum]
TRINITY_DN25596_c0_g1	6.863781153	0.660629738	1.99E-07	1.68E-05	1527	1	OLP93482.1 hypothetical protein AK812_SmicGene24599 [Symbiodinium microadriaticum]
TRINITY_DN25600_c0_g1	4.710134324	-0.860884173	0.000198871	0.006310125	4077	1
TRINITY_DN25606_c0_g1	8.386313134	0.770921197	1.29E-11	2.82E-09	594	1	OLP88390.1 Lysosomal aspartic protease [Symbiodinium microadriaticum]
TRINITY_DN25628_c0_g1	8.354532664	0.676665465	4.86E-09	6.12E-07	1027	1	AWO96089.1 putative glutaredoxin-3 [Scophthalmus maximus] >KAF0046053.1 hypothetical protein F2P81_002582 [Scophthalmus maximus]
TRINITY_DN25632_c0_g1	10.29612427	-0.319023643	0.000123378	0.004249305	3756	1	OLP83185.1 hypothetical protein AK812_SmicGene36080 [Symbiodinium microadriaticum]
TRINITY_DN25639_c0_g1	7.202730599	0.927055024	4.66E-12	1.11E-09	543	1
TRINITY_DN25648_c0_g1	6.520195256	0.529033159	0.000236723	0.00732606	4180	1
TRINITY_DN25660_c1_g2	8.189734271	0.632862021	4.83E-10	7.65E-08	816	1	OLP87188.1 putative protein S-acyltransferase 2 [Symbiodinium microadriaticum]
TRINITY_DN25661_c0_g1	8.448195465	0.891158785	9.51E-14	3.12E-11	394	1	OLQ03644.1 hypothetical protein AK812_SmicGene13373 [Symbiodinium microadriaticum]
TRINITY_DN25671_c0_g1	7.557374408	-0.519256624	7.76E-06	0.000413726	2425	1
TRINITY_DN25672_c0_g1	9.434024954	0.446515681	7.18E-05	0.002727041	3405	1	OLP86527.1 Phosphatidylinositol 4-phosphate 5-kinase 5 [Symbiodinium microadriaticum]
TRINITY_DN25707_c0_g1	9.345381362	0.583204741	7.86E-08	7.42E-06	1370	1	OLP78806.1 Bifunctional protein FolD 2 [Symbiodinium microadriaticum]
TRINITY_DN25708_c0_g1	6.085728374	0.717678353	1.63E-05	0.000779758	2710	1
TRINITY_DN25719_c0_g1	8.106379344	0.582399856	1.47E-07	1.29E-05	1474	1	OLP79835.1 mRNA-decapping enzyme-like protein [Symbiodinium microadriaticum]
TRINITY_DN25724_c0_g1	7.808202086	-0.504311685	2.16E-06	0.000136035	2057	1	OLP80269.1 hypothetical protein AK812_SmicGene39334 [Symbiodinium microadriaticum]
TRINITY_DN25728_c0_g1	8.033216242	1.129242509	4.15E-13	1.20E-10	447	1
TRINITY_DN25731_c0_g1	9.586999916	0.434665503	3.05E-06	0.00018364	2152	1	XP_005766574.1 hypothetical protein EMIHUDRAFT_413912 [Emiliania huxleyi CCMP1516] >XP_005791393.1 hypothetical protein EMIHUDRAFT_446870 [Emiliania huxleyi CCMP1516] >EOD14145.1 hypothetical protein EMIHUDRAFT_413912 [Emiliania huxleyi CCMP1516] >EOD38964.1 hypothetical protein EMIHUDRAFT_446870 [Emiliania huxleyi CCMP1516]
TRINITY_DN25735_c0_g1	8.524446068	0.518859458	0.000184082	0.005897479	4035	1	OLQ11942.1 RNA-binding protein rnp24 [Symbiodinium microadriaticum]
TRINITY_DN25753_c0_g1	6.747556075	0.968077121	5.77E-11	1.10E-08	679	1	OLP87132.1 hypothetical protein AK812_SmicGene31676 [Symbiodinium microadriaticum]
TRINITY_DN25761_c0_g1	9.637682311	0.566583864	7.53E-06	0.000403428	2416	1	OLQ14256.1 Atlastin-2 [Symbiodinium microadriaticum]
TRINITY_DN25782_c0_g1	7.45421584	-0.467851543	0.000232136	0.007208237	4166	1
TRINITY_DN25791_c0_g1	11.10440804	-0.368823897	0.000104346	0.003699203	3649	1	OLP97089.1 hypothetical protein AK812_SmicGene20622 [Symbiodinium microadriaticum]
TRINITY_DN25792_c0_g1	10.061728	0.692079868	1.80E-08	1.99E-06	1173	1	OLQ11045.1 Acyl-CoA dehydrogenase family member 11 [Symbiodinium microadriaticum]
TRINITY_DN25794_c0_g2	8.530783057	0.599383773	3.75E-06	0.000219102	2215	1	OLP86109.1 hypothetical protein AK812_SmicGene32811 [Symbiodinium microadriaticum]
TRINITY_DN25801_c0_g1	7.270021467	0.595397903	1.36E-05	0.000664064	2640	1	OLP75363.1 RNA polymerase II subunit A C-terminal domain phosphatase [Symbiodinium microadriaticum]
TRINITY_DN25813_c0_g2	7.464476304	-0.486523957	3.36E-05	0.001439195	3017	1	OLQ08909.1 hypothetical protein AK812_SmicGene7586 [Symbiodinium microadriaticum]
TRINITY_DN25835_c0_g1	10.10819218	0.408277168	2.55E-05	0.001139954	2895	1	OLP95240.1 V-type proton ATPase 21 kDa proteolipid subunit [Symbiodinium microadriaticum]
TRINITY_DN25838_c0_g1	6.400887725	-0.507022924	0.000270766	0.0081759	4284	1
TRINITY_DN25843_c0_g1	8.561195655	-0.459580453	1.64E-06	0.000106855	1987	1	OLP80363.1 Cysteine and histidine-rich domain-containing protein [Symbiodinium microadriaticum]
TRINITY_DN25860_c1_g1	7.467628284	0.548823226	0.000105926	0.003742905	3661	1
TRINITY_DN25876_c0_g1	11.87177213	0.730140122	6.13E-11	1.16E-08	684	1	OLP79884.1 hypothetical protein AK812_SmicGene39776 [Symbiodinium microadriaticum]
TRINITY_DN25881_c0_g1	7.981208599	0.519352418	5.75E-05	0.002264779	3285	1	OLP77823.1 hypothetical protein AK812_SmicGene42075 [Symbiodinium microadriaticum]
TRINITY_DN25884_c0_g1	9.475559796	0.522817779	2.31E-08	2.49E-06	1202	1	OLQ11019.1 hypothetical protein AK812_SmicGene5228 [Symbiodinium microadriaticum]
TRINITY_DN25920_c0_g1	8.034598795	0.446867426	0.000179733	0.005790942	4015	1	OLQ10445.1 hypothetical protein AK812_SmicGene5847 [Symbiodinium microadriaticum]
TRINITY_DN25927_c0_g1	7.040017722	0.676980159	6.88E-06	0.000372702	2387	1	OLP80585.1 Aurora kinase B-A [Symbiodinium microadriaticum]
TRINITY_DN25944_c0_g1	6.53097339	0.582696378	7.68E-05	0.002892164	3435	1
TRINITY_DN25949_c0_g1	8.094990187	0.522875725	2.28E-05	0.001035884	2842	1	OLP85938.1 hypothetical protein AK812_SmicGene33020 [Symbiodinium microadriaticum]
TRINITY_DN25952_c0_g1	7.989367619	-0.562007454	3.64E-06	0.000214185	2201	1	OLQ13888.1 ATP-dependent DNA helicase pfh1 [Symbiodinium microadriaticum]
TRINITY_DN25970_c0_g1	6.420096813	-0.596584266	5.31E-05	0.002119048	3241	1	OLP87363.1 THUMP domain-containing protein 2, partial [Symbiodinium microadriaticum]
TRINITY_DN25975_c0_g1	10.81927728	0.806636022	1.74E-20	1.78E-17	127	1	OLQ00530.1 Cathepsin E [Symbiodinium microadriaticum]
TRINITY_DN2599_c0_g1	7.048642014	1.006188547	1.70E-09	2.39E-07	921	1
TRINITY_DN26007_c0_g1	9.241497648	0.420979491	0.000267702	0.008096912	4277	1	OLQ08999.1 hypothetical protein AK812_SmicGene7438 [Symbiodinium microadriaticum]
TRINITY_DN26012_c0_g1	9.606633869	0.738852524	5.27E-12	1.25E-09	547	1	OLQ13740.1 hypothetical protein AK812_SmicGene2213 [Symbiodinium microadriaticum]
TRINITY_DN26024_c0_g1	7.204808618	0.885531309	3.37E-09	4.41E-07	988	1	OLQ01978.1 Random slug protein 5 [Symbiodinium microadriaticum]
TRINITY_DN26047_c0_g1	9.426404112	0.800001916	9.39E-12	2.11E-09	576	1
TRINITY_DN26055_c0_g1	8.683023516	0.743370424	2.14E-13	6.60E-11	419	1	OLP92522.1 Chromosome-associated kinesin KIF4 [Symbiodinium microadriaticum]
TRINITY_DN26068_c0_g1	7.928625946	0.429739712	2.86E-05	0.001261001	2938	1	OLQ12938.1 Transmembrane protein 43 [Symbiodinium microadriaticum]
TRINITY_DN26081_c0_g1	5.515750329	0.743512845	6.24E-05	0.002427078	3324	1	OLQ03734.1 Serine/threonine-protein phosphatase 6 regulatory ankyrin repeat subunit C [Symbiodinium microadriaticum]
TRINITY_DN26082_c0_g1	8.40447242	0.562410659	2.34E-06	0.00014559	2082	1	ETI52226.1 hypothetical protein F443_04592 [Phytophthora parasitica P1569]
TRINITY_DN26083_c0_g1	7.377852818	0.550332207	5.70E-05	0.00225057	3279	1
TRINITY_DN26090_c0_g1	8.661288731	0.478075484	2.89E-05	0.001270059	2946	1	OLP90744.1 Saccharopepsin [Symbiodinium microadriaticum]
TRINITY_DN26095_c0_g1	8.344830188	0.394348441	0.000270003	0.008156973	4282	1	OLP82871.1 putative sugar lactone lactonase YvrE [Symbiodinium microadriaticum]
TRINITY_DN26109_c0_g1	8.381352112	0.586218971	3.27E-06	0.000195261	2168	1	OLQ06494.1 hypothetical protein AK812_SmicGene10256 [Symbiodinium microadriaticum]
TRINITY_DN26120_c0_g1	6.983243799	0.574347396	1.66E-05	0.000788626	2716	1	OLP95113.1 hypothetical protein AK812_SmicGene22805 [Symbiodinium microadriaticum]
TRINITY_DN26124_c0_g1	9.087962821	-0.561810872	1.58E-09	2.23E-07	914	1	OLP97094.1 [Pyruvate dehydrogenase (acetyl-transferring)] kinase, mitochondrial [Symbiodinium microadriaticum]
TRINITY_DN26125_c0_g1	9.795675857	0.343616538	8.50E-05	0.003136311	3505	1	OLQ03594.1 Cytochrome c [Symbiodinium microadriaticum]
TRINITY_DN26136_c0_g1	8.053046315	0.702021669	2.78E-08	2.91E-06	1234	1
TRINITY_DN26140_c0_g1	7.561842751	0.869489716	5.35E-12	1.26E-09	548	1
TRINITY_DN26147_c0_g1	9.802614397	0.333367627	0.000336524	0.009709136	4483	1	OLP97961.1 Photosystem I assembly protein Ycf4 [Symbiodinium microadriaticum]
TRINITY_DN2615_c0_g1	9.612432779	1.135369243	4.76E-29	1.76E-25	35	1	OLP88645.1 hypothetical protein AK812_SmicGene30004 [Symbiodinium microadriaticum]
TRINITY_DN26165_c0_g1	9.655819508	0.456876722	2.22E-06	0.000139348	2064	1	OLQ00322.1 Synaptic vesicle 2-related protein [Symbiodinium microadriaticum]
TRINITY_DN26174_c0_g1	8.340568782	0.484380922	6.49E-07	4.73E-05	1773	1	OLP93953.1 Transmembrane protein 165 [Symbiodinium microadriaticum]
TRINITY_DN26182_c0_g1	8.705370907	0.494527545	4.32E-07	3.30E-05	1695	1	OLP91467.1 Diacylglycerol O-acyltransferase 2 [Symbiodinium microadriaticum]
TRINITY_DN26192_c0_g1	9.016737757	0.494954789	4.32E-07	3.30E-05	1696	1	XP_002507098.1 tyrosine aminotransferase [Micromonas commoda] >ACO68356.1 tyrosine aminotransferase [Micromonas commoda]
TRINITY_DN26195_c0_g1	8.172421907	0.487358309	1.74E-05	0.000821988	2733	1	OLP79774.1 hypothetical protein AK812_SmicGene39906 [Symbiodinium microadriaticum]
TRINITY_DN26227_c0_g1	10.27929945	0.885858236	1.19E-09	1.72E-07	895	1
TRINITY_DN26230_c0_g1	7.344601798	0.467428671	4.11E-05	0.001706496	3116	1	OLP92210.1 hypothetical protein AK812_SmicGene25994 [Symbiodinium microadriaticum]
TRINITY_DN26231_c0_g1	11.21778623	0.568416175	1.33E-07	1.19E-05	1456	1	OLQ00567.1 Pentatricopeptide repeat-containing protein, mitochondrial [Symbiodinium microadriaticum]
TRINITY_DN26241_c0_g1	8.217943492	-0.367056288	0.000261382	0.007941026	4258	1	OLQ05025.1 hypothetical protein AK812_SmicGene11863 [Symbiodinium microadriaticum]
TRINITY_DN26242_c0_g1	9.720745413	0.497346517	1.57E-06	0.000102852	1975	1
TRINITY_DN26246_c0_g1	9.851297313	0.372300516	1.74E-05	0.000824584	2737	1	OLP85194.1 putative ribose-5-phosphate isomerase 3, chloroplastic [Symbiodinium microadriaticum]
TRINITY_DN26252_c0_g1	9.092206107	-0.33918897	9.46E-05	0.003418884	3578	1	OLP89429.1 putative alanine aminotransferase, mitochondrial [Symbiodinium microadriaticum]
TRINITY_DN26264_c0_g1	8.55853093	-0.412523099	9.52E-05	0.003437746	3584	1	OLP79450.1 hypothetical protein AK812_SmicGene40260 [Symbiodinium microadriaticum]
TRINITY_DN26273_c0_g1	8.716057023	0.429117211	1.56E-05	0.000748172	2690	1	OLQ08650.1 hypothetical protein AK812_SmicGene7830 [Symbiodinium microadriaticum]
TRINITY_DN26279_c0_g1	9.736500116	0.488783496	2.82E-05	0.001245557	2933	1
TRINITY_DN26296_c0_g1	8.484163863	-0.390521391	9.62E-05	0.003462061	3595	1	OLP94084.1 Ankyrin-1 [Symbiodinium microadriaticum]
TRINITY_DN26304_c0_g1	9.511259931	0.694752275	1.25E-08	1.43E-06	1132	1	OLQ15312.1 hypothetical protein AK812_SmicGene459 [Symbiodinium microadriaticum]
TRINITY_DN26343_c0_g1	8.735658521	0.47891519	6.95E-06	0.000376125	2391	1
TRINITY_DN26344_c0_g1	8.573111466	-0.449525427	3.81E-06	0.000222226	2218	1	OLP78699.1 Receptor-interacting serine/threonine-protein kinase 4 [Symbiodinium microadriaticum]
TRINITY_DN26353_c0_g1	7.909431425	0.783088412	9.03E-14	2.97E-11	393	1
TRINITY_DN26358_c0_g1	9.821492537	0.351531933	2.42E-05	0.001089694	2870	1	OLP97101.1 hypothetical protein AK812_SmicGene20620 [Symbiodinium microadriaticum]
TRINITY_DN26393_c0_g1	8.598494989	0.512903312	1.12E-05	0.000563758	2565	1	OLQ03435.1 Tristetraprolin [Symbiodinium microadriaticum]
TRINITY_DN26398_c0_g1	7.393214248	0.534389772	3.61E-05	0.001527845	3059	1	OLP79249.1 Transmembrane protein 189 [Symbiodinium microadriaticum]
TRINITY_DN26410_c0_g1	9.674629793	-0.408301816	2.29E-06	0.000142797	2075	1	ACU45185.1 hypothetical protein, partial [Prorocentrum minimum]
TRINITY_DN26418_c0_g1	8.162365868	-0.423461561	6.32E-05	0.002452081	3333	1	OLP96631.1 hypothetical protein AK812_SmicGene21111 [Symbiodinium microadriaticum]
TRINITY_DN26421_c3_g1	6.002236306	1.069773493	1.62E-05	0.000776717	2702	1	XP_002780966.1 40S ribosomal protein S28, putative [Perkinsus marinus ATCC 50983] >XP_002784162.1 40S ribosomal protein S28, putative [Perkinsus marinus ATCC 50983] >EER12761.1 40S ribosomal protein S28, putative [Perkinsus marinus ATCC 50983] >EER15958.1 40S ribosomal protein S28, putative [Perkinsus marinus ATCC 50983]
TRINITY_DN26427_c1_g1	9.103305782	0.66772944	6.52E-08	6.26E-06	1347	1	OLQ08321.1 hypothetical protein AK812_SmicGene8176 [Symbiodinium microadriaticum]
TRINITY_DN26444_c0_g1	6.030240376	0.593408461	0.000298805	0.008851374	4367	1	OLQ04196.1 hypothetical protein AK812_SmicGene12738 [Symbiodinium microadriaticum]
TRINITY_DN26460_c0_g1	9.323589404	0.705467818	2.52E-09	3.42E-07	954	1	OLQ03434.1 Leucine-rich repeat protein SHOC-2 [Symbiodinium microadriaticum]
TRINITY_DN26466_c0_g1	7.226092311	0.597026074	7.17E-06	0.000386819	2397	1	OLP80406.1 Metacaspase-1 [Symbiodinium microadriaticum]
TRINITY_DN26488_c0_g1	7.822352366	0.665886233	4.41E-08	4.41E-06	1295	1	CEP03144.1 hypothetical protein PBRA_009362 [Plasmodiophora brassicae] >SPR01164.1 unnamed protein product [Plasmodiophora brassicae]
TRINITY_DN26504_c0_g1	7.426409966	0.578287626	1.25E-05	0.000620763	2607	1	OLQ01276.1 Tartrate-resistant acid phosphatase type 5 [Symbiodinium microadriaticum]
TRINITY_DN26526_c0_g1	9.678740724	0.49825441	2.41E-07	1.99E-05	1572	1	OLQ12245.1 hypothetical protein AK812_SmicGene3861 [Symbiodinium microadriaticum]
TRINITY_DN26535_c1_g1	9.969375058	0.422014035	3.55E-06	0.000209758	2192	1	OLQ15516.1 hypothetical protein AK812_SmicGene198 [Symbiodinium microadriaticum]
TRINITY_DN26545_c1_g1	8.336782243	-0.419774471	0.000109259	0.003840752	3680	1
TRINITY_DN26548_c0_g1	8.224455666	0.734004335	1.26E-12	3.36E-10	486	1	OLP96623.1 hypothetical protein AK812_SmicGene21130 [Symbiodinium microadriaticum]
TRINITY_DN26560_c0_g1	6.178762614	-0.698769798	7.21E-06	0.000388257	2402	1	OLQ09939.1 hypothetical protein AK812_SmicGene6419 [Symbiodinium microadriaticum]
TRINITY_DN26569_c0_g1	8.546836742	-0.408900263	1.27E-05	0.000628583	2618	1
TRINITY_DN26582_c0_g1	7.790989668	0.990984485	2.19E-16	1.19E-13	237	1	OLQ03833.1 hypothetical protein AK812_SmicGene13171 [Symbiodinium microadriaticum]
TRINITY_DN26584_c0_g1	8.772753909	0.448661757	5.74E-05	0.002262527	3284	1
TRINITY_DN26594_c0_g1	8.929759492	-0.469340277	6.74E-06	0.000366511	2379	1	OLP98526.1 Eukaryotic initiation factor 4A [Symbiodinium microadriaticum]
TRINITY_DN26605_c0_g1	8.607462603	-0.426931028	5.34E-05	0.002128742	3244	1
TRINITY_DN26623_c0_g1	9.745229967	0.821732596	5.47E-10	8.61E-08	822	1	OLQ06663.1 2,3-bisphosphoglycerate-dependent phosphoglycerate mutase [Symbiodinium microadriaticum]
TRINITY_DN26624_c0_g1	9.574883095	0.579381352	2.58E-07	2.11E-05	1586	1	OLP94184.1 hypothetical protein AK812_SmicGene23839 [Symbiodinium microadriaticum]
TRINITY_DN26634_c0_g1	7.851194648	-0.371731141	0.000220238	0.006880095	4141	1	OLP91100.1 Calcium-dependent protein kinase 1 [Symbiodinium microadriaticum]
TRINITY_DN26638_c0_g1	8.206234163	0.495566282	5.19E-07	3.87E-05	1735	1	OLQ13931.1 hypothetical protein AK812_SmicGene1986 [Symbiodinium microadriaticum]
TRINITY_DN26670_c0_g1	6.675290277	-0.571536095	9.97E-06	0.000510372	2527	1	RIA89604.1 AI-BP family protein [Glomus cerebriforme]
TRINITY_DN26672_c0_g1	9.133825356	0.497029174	1.22E-07	1.10E-05	1442	1	OLQ05990.1 UDP-N-acetylglucosamine transporter [Symbiodinium microadriaticum]
TRINITY_DN26674_c0_g1	6.722622215	0.764939289	2.55E-06	0.000157072	2099	1
TRINITY_DN26679_c0_g2	7.732217425	-0.426902587	0.000140206	0.004723173	3840	1
TRINITY_DN26684_c0_g1	10.03785889	0.439404488	4.54E-05	0.001856881	3165	1	KOO23367.1 pili assembly chaperone [Chrysochromulina tobinii]
TRINITY_DN26708_c0_g1	9.016461381	-0.343314722	0.000104542	0.003705143	3650	1	OLP81109.1 Ribosomal RNA small subunit methyltransferase C [Symbiodinium microadriaticum]
TRINITY_DN26714_c0_g1	9.185059193	0.445102367	2.46E-06	0.000151931	2093	1	XP_019635674.1 PREDICTED: tRNA wybutosine-synthesizing protein 5-like [Branchiostoma belcheri]
TRINITY_DN26725_c0_g1	9.357500001	-0.372714682	4.67E-05	0.001900138	3179	1
TRINITY_DN26761_c0_g2	7.821474589	-0.40575174	0.00011852	0.004117081	3724	1	OLQ11498.1 hypothetical protein AK812_SmicGene4630 [Symbiodinium microadriaticum]
TRINITY_DN26775_c0_g2	9.119142659	0.664424631	6.27E-11	1.18E-08	685	1
TRINITY_DN26782_c0_g1	8.804302031	0.659554606	2.45E-08	2.62E-06	1210	1	OLQ05885.1 hypothetical protein AK812_SmicGene10873 [Symbiodinium microadriaticum]
TRINITY_DN26790_c0_g1	6.590026542	0.542572166	6.17E-05	0.00240523	3319	1	OLQ06216.1 hypothetical protein AK812_SmicGene10527 [Symbiodinium microadriaticum]
TRINITY_DN26792_c0_g1	8.009235162	-0.677902137	5.41E-09	6.76E-07	1036	1
TRINITY_DN26826_c0_g1	4.410705943	-0.997164807	8.64E-05	0.003176473	3517	1	OLP82925.1 hypothetical protein AK812_SmicGene36367 [Symbiodinium microadriaticum]
TRINITY_DN26828_c0_g1	8.06863975	-0.451554104	9.45E-05	0.003418132	3576	1	XP_011452843.1 PREDICTED: thioredoxin-1 [Crassostrea gigas]
TRINITY_DN26845_c0_g1	9.815629637	0.354639089	0.000149686	0.00497654	3891	1
TRINITY_DN26853_c0_g1	9.108069589	0.690447091	2.93E-09	3.92E-07	967	1	OLP94822.1 hypothetical protein AK812_SmicGene23117 [Symbiodinium microadriaticum]
TRINITY_DN26869_c0_g1	9.067377251	0.666984017	1.80E-12	4.64E-10	500	1	OLP84451.1 HSPB1-associated protein 1-like [Symbiodinium microadriaticum]
TRINITY_DN26903_c0_g1	11.19648622	0.943698659	3.37E-14	1.21E-11	359	1	OLQ13667.1 hypothetical protein AK812_SmicGene2265 [Symbiodinium microadriaticum]
TRINITY_DN2691_c0_g1	8.247262288	0.371314537	0.000238737	0.007370755	4190	1	OLQ06924.1 Pheophorbide a oxygenase, chloroplastic [Symbiodinium microadriaticum]
TRINITY_DN26945_c0_g1	9.736899334	0.418274436	4.44E-05	0.001822557	3152	1	OLQ06745.1 hypothetical protein AK812_SmicGene9943 [Symbiodinium microadriaticum]
TRINITY_DN26959_c0_g1	9.095906233	0.608902455	3.72E-12	9.14E-10	527	1
TRINITY_DN26971_c0_g1	9.645580715	-0.38764614	1.12E-05	0.000565628	2567	1	XP_001453130.1 hypothetical protein [Paramecium tetraurelia strain d4-2] >CAK85733.1 unnamed protein product [Paramecium tetraurelia]
TRINITY_DN26976_c0_g1	7.86733513	-0.448807624	0.000286801	0.008564447	4332	1	OLP87163.1 hypothetical protein AK812_SmicGene31643 [Symbiodinium microadriaticum]
TRINITY_DN26986_c0_g2	7.243589834	0.741179477	8.21E-09	9.76E-07	1088	1
TRINITY_DN27001_c0_g1	9.482672667	0.458402033	9.53E-06	0.000490558	2513	1	OLP99215.1 putative phosphoglucomutase, cytoplasmic 2 [Symbiodinium microadriaticum]
TRINITY_DN27008_c0_g1	9.900651543	0.64210553	9.31E-13	2.53E-10	476	1	OLQ10431.1 hypothetical protein AK812_SmicGene5855 [Symbiodinium microadriaticum]
TRINITY_DN27012_c0_g1	8.075202859	0.513041486	0.000147921	0.004926711	3884	1
TRINITY_DN27017_c0_g1	8.258648667	-0.498553032	1.58E-06	0.000103213	1976	1	OLP98301.1 Cation-chloride cotransporter 1 [Symbiodinium microadriaticum]
TRINITY_DN27018_c0_g1	10.00920573	0.701504837	3.23E-12	8.09E-10	517	1	XP_005784829.1 hypothetical protein EMIHUDRAFT_456105 [Emiliania huxleyi CCMP1516] >EOD32400.1 hypothetical protein EMIHUDRAFT_456105 [Emiliania huxleyi CCMP1516]
TRINITY_DN27032_c0_g1	8.578838154	0.432399506	8.56E-06	0.000449679	2462	1	OLQ05759.1 Glutamate receptor ionotropic, delta-1 [Symbiodinium microadriaticum]
TRINITY_DN27034_c0_g1	9.564743206	0.428418275	4.51E-06	0.000258343	2260	1	OLP86120.1 hypothetical protein AK812_SmicGene32802 [Symbiodinium microadriaticum]
TRINITY_DN27036_c0_g1	7.653291206	0.487093388	0.000299982	0.008874051	4373	1	XP_002787466.1 hypothetical protein Pmar_PMAR015822, partial [Perkinsus marinus ATCC 50983] >EER19262.1 hypothetical protein Pmar_PMAR015822, partial [Perkinsus marinus ATCC 50983]
TRINITY_DN27048_c0_g3	7.022004105	0.768249333	1.09E-08	1.26E-06	1117	1
TRINITY_DN27052_c0_g1	8.326988197	0.383490304	0.000143557	0.004812332	3859	1	OLQ10716.1 hypothetical protein AK812_SmicGene5553 [Symbiodinium microadriaticum]
TRINITY_DN27095_c0_g1	8.534657853	0.722931035	3.80E-12	9.23E-10	532	1	OLQ01778.1 Peroxisomal membrane proteinX16, partial [Symbiodinium microadriaticum]
TRINITY_DN27103_c0_g1	7.862139484	-0.42453016	0.00028746	0.008574235	4337	1
TRINITY_DN27112_c0_g1	7.529432931	-0.405150719	0.000215653	0.006761329	4126	1	OLP77956.1 Uncharacterized protein F23F12.8 [Symbiodinium microadriaticum]
TRINITY_DN27117_c0_g1	9.626949423	-0.369945211	1.61E-05	0.00077285	2698	1	OLP77328.1 Trophinin [Symbiodinium microadriaticum]
TRINITY_DN27119_c0_g1	6.728943663	0.869656206	1.37E-09	1.97E-07	905	1
TRINITY_DN27123_c0_g1	9.349930466	-0.390966738	4.46E-05	0.001827994	3154	1	OLP78720.1 hypothetical protein AK812_SmicGene41075 [Symbiodinium microadriaticum]
TRINITY_DN27133_c0_g1	9.633260287	0.74261962	4.27E-09	5.44E-07	1016	1
TRINITY_DN27176_c0_g1	7.265149148	0.562132837	0.000158197	0.005212602	3926	1
TRINITY_DN27187_c0_g1	9.150704831	-0.512472508	1.15E-05	0.000576677	2580	1	OLP78044.1 Peptidyl-prolyl cis-trans isomerase FKBP5 [Symbiodinium microadriaticum]
TRINITY_DN27191_c0_g2	9.939253259	0.417985022	1.27E-05	0.000628056	2616	1	OLP89008.1 Dynein heavy chain 5, axonemal [Symbiodinium microadriaticum]
TRINITY_DN27216_c0_g1	9.690342784	0.381378821	1.81E-05	0.000849852	2755	1	OLP90622.1 hypothetical protein AK812_SmicGene27810 [Symbiodinium microadriaticum]
TRINITY_DN27228_c0_g2	7.829106598	0.624095041	1.25E-06	8.41E-05	1922	1	WP_013436333.1 alpha/beta hydrolase [Paraburkholderia rhizoxinica] >CBW76104.1 Esterase (EC 3.1.1.-) [Paraburkholderia rhizoxinica HKI 454]
TRINITY_DN27236_c0_g1	9.431994677	0.443337216	3.35E-05	0.001436769	3014	1	OLQ10809.1 hypothetical protein AK812_SmicGene5421 [Symbiodinium microadriaticum]
TRINITY_DN27291_c0_g1	8.835736276	-0.417079214	1.02E-05	0.000519063	2532	1	XP_028534453.1 mitochondrial ribosomal protein S14 precursor, putative [Plasmodium relictum] >CRH01453.1 mitochondrial ribosomal protein S14 precursor, putative [Plasmodium relictum]
TRINITY_DN27292_c0_g1	9.121853237	0.480910103	7.80E-06	0.000415246	2431	1	RCH90303.1 camp-dependent protein kinase catalytic subunit [Rhizopus azygosporus]
TRINITY_DN27299_c0_g1	5.090102989	-0.95172713	5.54E-05	0.002195745	3266	1	OLQ01887.1 hypothetical protein AK812_SmicGene15313 [Symbiodinium microadriaticum]
TRINITY_DN27303_c0_g1	6.598196404	0.981817822	2.14E-06	0.000135	2054	1	OLQ13212.1 hypothetical protein AK812_SmicGene2833 [Symbiodinium microadriaticum]
TRINITY_DN27315_c0_g1	7.574662768	0.652973066	4.47E-05	0.00183093	3158	1
TRINITY_DN27321_c1_g1	3.033652447	1.585570045	9.03E-05	0.003293633	3546	1
TRINITY_DN27332_c0_g1	5.952601274	-0.753829134	1.26E-05	0.000625273	2611	1
TRINITY_DN27335_c0_g1	8.949423793	0.716510429	5.24E-12	1.24E-09	546	1	OLQ15402.1 putative ammonium transporter 3 [Symbiodinium microadriaticum]
TRINITY_DN27355_c0_g1	9.022896424	0.486734735	3.86E-06	0.000224631	2223	1	OLP95027.1 Periplasmic beta-glucosidase [Symbiodinium microadriaticum]
TRINITY_DN27362_c0_g1	8.75302253	-0.426380548	0.000141346	0.004751761	3848	1	OLQ00972.1 Pumilio-like 5 [Symbiodinium microadriaticum]
TRINITY_DN27366_c0_g1	9.890776508	0.508417217	6.86E-07	4.97E-05	1786	1	OLP76547.1 hypothetical protein AK812_SmicGene43511 [Symbiodinium microadriaticum]
TRINITY_DN27372_c0_g1	9.151395317	-0.454650289	4.21E-06	0.000242793	2244	1	OLP76304.1 hypothetical protein AK812_SmicGene43780 [Symbiodinium microadriaticum]
TRINITY_DN27408_c0_g1	7.530770937	0.980453225	2.28E-10	3.94E-08	750	1
TRINITY_DN27412_c0_g1	8.113576963	0.484714573	4.38E-06	0.000251342	2250	1	OLP86481.1 hypothetical protein AK812_SmicGene32408 [Symbiodinium microadriaticum]
TRINITY_DN27413_c0_g1	10.96775912	0.402834848	3.45E-05	0.00147167	3035	1	OLP78297.1 T-complex protein 1 subunit beta [Symbiodinium microadriaticum]
TRINITY_DN27418_c0_g1	7.195751276	-0.617794732	1.99E-06	0.000126462	2040	1	OLP78966.1 Pentatricopeptide repeat-containing protein, chloroplastic [Symbiodinium microadriaticum]
TRINITY_DN27430_c0_g1	8.275827137	0.823294979	7.36E-10	1.12E-07	853	1	OLP98242.1 GTP-binding nuclear protein Ran [Symbiodinium microadriaticum]
TRINITY_DN27443_c0_g1	7.798857574	-0.474569021	0.000174369	0.005651904	3991	1	OLQ03956.1 putative polyketide synthase 3 [Symbiodinium microadriaticum]
TRINITY_DN27459_c0_g2	8.706611171	0.422158575	4.70E-05	0.001911469	3182	1	OLQ08597.1 Ultraviolet-B receptor UVR8 [Symbiodinium microadriaticum]
TRINITY_DN27469_c0_g1	4.59864106	1.136114185	1.65E-05	0.000787535	2715	1
TRINITY_DN27494_c0_g1	9.195272468	0.639969544	5.93E-12	1.39E-09	553	1
TRINITY_DN27517_c0_g1	8.558324971	0.535104816	1.14E-06	7.79E-05	1899	1	OLP90830.1 hypothetical protein AK812_SmicGene27510 [Symbiodinium microadriaticum]
TRINITY_DN27524_c0_g1	8.41625994	0.440744931	6.89E-06	0.000373269	2388	1	GAX21281.1 hypothetical protein FisN_1Lh111 [Fistulifera solaris]
TRINITY_DN27562_c0_g1	9.172584953	0.355691899	7.69E-05	0.002894165	3438	1	OLP85194.1 putative ribose-5-phosphate isomerase 3, chloroplastic [Symbiodinium microadriaticum]
TRINITY_DN27563_c0_g1	8.273715297	1.103302685	1.26E-20	1.33E-17	122	1
TRINITY_DN27566_c0_g1	7.945941588	0.522159395	7.64E-05	0.002878471	3432	1	OLQ13892.1 hypothetical protein AK812_SmicGene2008 [Symbiodinium microadriaticum]
TRINITY_DN2756_c0_g1	8.139810808	-0.509464614	2.36E-06	0.00014667	2085	1
TRINITY_DN27600_c0_g2	7.903930746	0.55765606	4.27E-08	4.28E-06	1290	1	OLP90006.1 Dipeptidyl peptidase 2 [Symbiodinium microadriaticum]
TRINITY_DN27612_c0_g1	8.72579718	0.350157715	0.000337696	0.009735913	4487	1	OLQ01094.1 Copia protein [Symbiodinium microadriaticum]
TRINITY_DN27619_c0_g1	7.397767924	0.806440591	9.97E-10	1.46E-07	881	1	OLP95077.1 Nephrocystin-3 [Symbiodinium microadriaticum]
TRINITY_DN27625_c0_g1	6.092912704	-0.681223048	0.00012119	0.004190689	3741	1
TRINITY_DN27625_c0_g2	9.501616116	0.374426451	0.000124676	0.004284891	3764	1	OLP90613.1 hypothetical protein AK812_SmicGene27796 [Symbiodinium microadriaticum]
TRINITY_DN27626_c0_g2	8.982872179	0.888895304	3.70E-15	1.62E-12	295	1	OLP93490.1 Pentatricopeptide repeat-containing protein, chloroplastic [Symbiodinium microadriaticum]
TRINITY_DN27640_c0_g1	9.783709056	0.554570354	2.33E-10	4.01E-08	753	1	OLP91265.1 UDP-glucuronic acid decarboxylase 1 [Symbiodinium microadriaticum]
TRINITY_DN27643_c0_g1	10.36498433	-0.42460813	8.13E-06	0.000430411	2443	1	OLQ12173.1 hypothetical protein AK812_SmicGene3927 [Symbiodinium microadriaticum]
TRINITY_DN27649_c0_g3	4.921608857	1.230965369	0.000180016	0.005797176	4017	1
TRINITY_DN27660_c0_g1	9.321353342	0.466084266	0.000134873	0.004574059	3814	1	CEL96992.1 unnamed protein product [Vitrella brassicaformis CCMP3155]
TRINITY_DN27678_c0_g1	9.971085623	0.383475784	2.61E-05	0.001162191	2909	1	OLQ05039.1 hypothetical protein AK812_SmicGene11804 [Symbiodinium microadriaticum]
TRINITY_DN27701_c0_g1	10.20370791	0.40431814	0.000150239	0.004992357	3893	1	OLP85430.1 Phospholipid-transporting ATPase 3 [Symbiodinium microadriaticum]
TRINITY_DN27711_c0_g1	7.962164681	-0.53451718	1.13E-06	7.74E-05	1892	1	CEL91729.1 unnamed protein product [Vitrella brassicaformis CCMP3155]
TRINITY_DN27711_c0_g2	8.61348062	0.404829231	3.59E-05	0.001521196	3053	1	OLP91356.1 Coiled-coil domain-containing protein 38 [Symbiodinium microadriaticum]
TRINITY_DN27727_c0_g1	7.638251691	-0.409676789	0.000229229	0.007128263	4160	1	OLP74894.1 hypothetical protein AK812_SmicGene45434, partial [Symbiodinium microadriaticum]
TRINITY_DN27730_c0_g1	8.512664301	-0.448364272	2.07E-05	0.000956907	2804	1	OLP95942.1 hypothetical protein AK812_SmicGene21874 [Symbiodinium microadriaticum]
TRINITY_DN27747_c0_g2	8.697980772	0.626422131	1.73E-05	0.000820446	2732	1	OLQ10174.1 Calcium-dependent protein kinase 2 [Symbiodinium microadriaticum]
TRINITY_DN27750_c0_g1	9.50467343	0.534971091	8.53E-08	7.99E-06	1381	1
TRINITY_DN27765_c0_g1	9.59959546	0.533720055	4.57E-08	4.56E-06	1299	1	OMJ88294.1 hypothetical protein SteCoe_9792 [Stentor coeruleus]
TRINITY_DN27784_c0_g1	10.22441212	-0.400349238	4.91E-06	0.000278509	2282	1	OLP80642.1 RNA-binding protein 1 [Symbiodinium microadriaticum]
TRINITY_DN27791_c0_g1	9.475896672	-0.378495302	0.000125143	0.004297502	3767	1	OLQ05934.1 Clathrin heavy chain [Symbiodinium microadriaticum]
TRINITY_DN27794_c0_g3	8.719178888	-0.368658312	0.000159077	0.005233603	3932	1	OLP80958.1 Formimidoylglutamase [Symbiodinium microadriaticum]
TRINITY_DN27811_c0_g1	8.914176269	0.624957106	6.71E-10	1.03E-07	846	1	OLP81263.1 Lactonase drp35 [Symbiodinium microadriaticum]
TRINITY_DN27823_c0_g1	8.011368685	0.406457429	0.000144207	0.004832867	3860	1	XP_005838772.1 hypothetical protein GUITHDRAFT_102401 [Guillardia theta CCMP2712] >EKX51792.1 hypothetical protein GUITHDRAFT_102401 [Guillardia theta CCMP2712]
TRINITY_DN27828_c0_g1	8.564471346	0.399380272	9.20E-05	0.003341577	3560	1	OLP91510.1 DNA-directed RNA polymerase subunit 10-like protein [Symbiodinium microadriaticum]
TRINITY_DN27829_c0_g1	8.539416877	-0.467052545	7.32E-06	0.000393716	2404	1	OLP92370.1 hypothetical protein AK812_SmicGene25857 [Symbiodinium microadriaticum]
TRINITY_DN27834_c0_g1	9.67856851	0.336357921	4.87E-05	0.001965585	3203	1	OLQ00486.1 Exonuclease 1 [Symbiodinium microadriaticum]
TRINITY_DN27839_c0_g2	6.936526053	0.712208175	8.12E-06	0.000430251	2442	1	OLQ12988.1 Nuclear localization sequence-binding protein [Symbiodinium microadriaticum]
TRINITY_DN27883_c0_g2	7.758769464	0.597878696	3.29E-07	2.59E-05	1646	1	OLP91419.1 Ankyrin-3 [Symbiodinium microadriaticum]
TRINITY_DN27914_c0_g1	8.805915722	0.382024142	0.000334461	0.009666352	4476	1
TRINITY_DN27915_c0_g1	6.207491621	-0.688508174	5.66E-06	0.000315737	2321	1
TRINITY_DN27919_c0_g1	9.236769861	0.403025857	0.000215475	0.006759872	4123	1
TRINITY_DN27934_c0_g1	7.179537004	-0.640923888	1.66E-05	0.000790119	2717	1	OLP79530.1 hypothetical protein AK812_SmicGene40163, partial [Symbiodinium microadriaticum]
TRINITY_DN27953_c0_g1	8.026120272	0.570278079	2.14E-07	1.79E-05	1546	1	OLQ06331.1 Proline/betaine transporter [Symbiodinium microadriaticum]
TRINITY_DN27957_c0_g2	6.854182628	0.79461419	5.98E-08	5.80E-06	1334	1	OLP95514.1 hypothetical protein AK812_SmicGene22374 [Symbiodinium microadriaticum]
TRINITY_DN27958_c0_g1	7.930572175	0.937411088	6.47E-13	1.81E-10	462	1	OLQ00757.1 Thioredoxin-like 2-1, chloroplastic [Symbiodinium microadriaticum]
TRINITY_DN27959_c0_g1	8.031388912	-0.416216672	5.90E-05	0.002313224	3298	1	OLQ13816.1 Glutathione S-transferase U20 [Symbiodinium microadriaticum]
TRINITY_DN27964_c0_g1	9.031187627	0.628650545	3.50E-09	4.55E-07	994	1	OLP96893.1 SH3 domain-binding protein 5-like [Symbiodinium microadriaticum]
TRINITY_DN27988_c0_g1	4.87565374	1.047011008	1.81E-06	0.000116715	2009	1
TRINITY_DN28007_c1_g1	8.84246937	0.545522975	0.000122565	0.004226947	3751	1
TRINITY_DN28008_c0_g1	7.099677162	-0.513520834	0.000287983	0.008587834	4338	1	OLQ12028.1 hypothetical protein AK812_SmicGene4107 [Symbiodinium microadriaticum]
TRINITY_DN28010_c1_g1	11.85326333	0.521693927	4.95E-07	3.71E-05	1723	1	OLP85940.1 Uncharacterized protein AK812_SmicGene33019 [Symbiodinium microadriaticum]
TRINITY_DN28011_c1_g1	11.44745882	0.495575904	1.90E-05	0.000885835	2770	1
TRINITY_DN28053_c0_g1	9.423509977	0.418020299	3.86E-05	0.001619632	3085	1	OLP86342.1 Dual specificity protein phosphatase 9 [Symbiodinium microadriaticum]
TRINITY_DN28075_c0_g1	8.187060383	1.25951497	1.28E-22	1.62E-19	102	1	XP_001448551.1 hypothetical protein [Paramecium tetraurelia strain d4-2] >CAK81154.1 unnamed protein product [Paramecium tetraurelia]
TRINITY_DN28112_c0_g1	9.64644843	0.869814527	1.29E-09	1.85E-07	899	1	OLP82285.1 hypothetical protein AK812_SmicGene37068 [Symbiodinium microadriaticum]
TRINITY_DN28127_c2_g1	11.28309071	0.493497059	4.44E-05	0.001822557	3153	1	OLP94437.1 60S ribosomal protein L27-A [Symbiodinium microadriaticum]
TRINITY_DN28139_c0_g1	7.445672293	0.454020361	0.000181594	0.005836557	4024	1	OLP82913.1 hypothetical protein AK812_SmicGene36388 [Symbiodinium microadriaticum]
TRINITY_DN28140_c0_g1	8.584975893	0.64238393	2.95E-09	3.94E-07	968	1	AYV75405.1 hypothetical protein Terrestrivirus1_279 [Terrestrivirus sp.]
TRINITY_DN28147_c0_g1	6.031256481	-0.735513987	9.10E-06	0.000472553	2492	1	OLQ01344.1 ERAD-associated E3 ubiquitin-protein ligase DOA10 [Symbiodinium microadriaticum]
TRINITY_DN28161_c0_g1	7.741682328	-0.7050027	3.78E-11	7.48E-09	654	1	OLP86897.1 hypothetical protein AK812_SmicGene31939 [Symbiodinium microadriaticum]
TRINITY_DN28167_c0_g1	9.367015204	0.863070775	1.64E-19	1.44E-16	147	1	OLQ07696.1 hypothetical protein AK812_SmicGene8885 [Symbiodinium microadriaticum]
TRINITY_DN28180_c0_g1	8.735145797	0.446828852	2.31E-06	0.000143657	2078	1	OLP89008.1 Dynein heavy chain 5, axonemal [Symbiodinium microadriaticum]
TRINITY_DN28197_c0_g1	8.976634112	-0.523164878	6.61E-08	6.33E-06	1351	1	OLQ08641.1 Extended synaptotagmin-3 [Symbiodinium microadriaticum]
TRINITY_DN28202_c0_g1	8.323179692	0.456839478	3.21E-05	0.001385402	2994	1	OLP77109.1 Small RNA degrading nuclease 1 [Symbiodinium microadriaticum]
TRINITY_DN28215_c0_g1	8.12789348	0.647206615	9.01E-07	6.31E-05	1847	1	OLP86530.1 Ornithine aminotransferase, mitochondrial [Symbiodinium microadriaticum]
TRINITY_DN28219_c0_g1	9.442980192	0.649368616	1.32E-09	1.89E-07	902	1	OLP78115.1 hypothetical protein AK812_SmicGene41748 [Symbiodinium microadriaticum]
TRINITY_DN28223_c0_g1	7.049020058	1.465426885	7.24E-20	6.60E-17	142	1	OLQ14822.1 hypothetical protein AK812_SmicGene1030 [Symbiodinium microadriaticum]
TRINITY_DN28248_c0_g3	8.967848524	0.696861188	7.79E-10	1.18E-07	858	1
TRINITY_DN28255_c0_g2	9.019170354	0.442626548	6.60E-06	0.000360622	2369	1	OLP80585.1 Aurora kinase B-A [Symbiodinium microadriaticum]
TRINITY_DN28283_c0_g1	10.7021558	0.366512738	1.11E-05	0.000559287	2561	1	OLP98368.1 Terminal uridylyltransferase 7 [Symbiodinium microadriaticum]
TRINITY_DN28334_c0_g1	8.418375727	0.353709588	0.000195268	0.00621561	4064	1	OLP94143.1 ADP-ribosylation factor [Symbiodinium microadriaticum]
TRINITY_DN28335_c0_g1	10.54121695	-0.310480157	0.000103126	0.00367004	3635	1	XP_002788053.1 conserved hypothetical protein [Perkinsus marinus ATCC 50983] >EER19849.1 conserved hypothetical protein [Perkinsus marinus ATCC 50983]
TRINITY_DN28337_c0_g1	8.595224151	-0.430553074	0.000203433	0.00643434	4090	1	OLQ11696.1 hypothetical protein AK812_SmicGene4429 [Symbiodinium microadriaticum]
TRINITY_DN28356_c0_g1	8.283033122	0.677431778	1.02E-08	1.18E-06	1113	1	OLP85541.1 A disintegrin and metalloproteinase with thrombospondin motifs 9 [Symbiodinium microadriaticum]
TRINITY_DN28379_c1_g1	8.445732229	0.541524472	7.42E-07	5.31E-05	1806	1	OLP76703.1 Uncharacterized protein YhiN [Symbiodinium microadriaticum]
TRINITY_DN28382_c0_g2	10.46280433	0.748881668	1.62E-16	9.17E-14	228	1	OLP90034.1 hypothetical protein AK812_SmicGene28464 [Symbiodinium microadriaticum]
TRINITY_DN28399_c0_g1	8.331854877	0.556853327	4.17E-06	0.000240831	2241	1	OLQ00630.1 hypothetical protein AK812_SmicGene16702 [Symbiodinium microadriaticum]
TRINITY_DN28410_c0_g1	8.703931618	0.660712463	2.22E-11	4.57E-09	630	1
TRINITY_DN28411_c0_g1	6.36154381	0.642620902	9.22E-05	0.003348012	3561	1
TRINITY_DN28415_c0_g1	3.820116645	-1.428564776	7.20E-06	0.000388044	2401	1
TRINITY_DN28430_c0_g1	9.853608359	0.590099041	5.47E-07	4.05E-05	1748	1
TRINITY_DN28434_c0_g1	8.563240157	-0.44877528	0.000183001	0.005872827	4031	1	OLP98107.1 Prefoldin subunit 6 [Symbiodinium microadriaticum]
TRINITY_DN28453_c0_g1	8.206941482	-0.513455019	0.000119081	0.00413101	3729	1
TRINITY_DN28458_c0_g1	9.105331448	0.792135991	3.02E-15	1.35E-12	289	1	OLP93662.1 TBC1 domain family member 10B [Symbiodinium microadriaticum]
TRINITY_DN28467_c0_g1	7.737934606	0.509971336	1.76E-05	0.00082992	2744	1	OLQ07566.1 Metal transporter CNNM4 [Symbiodinium microadriaticum]
TRINITY_DN28483_c0_g1	8.407023466	-0.437449083	8.62E-06	0.00045154	2469	1	KOO53779.1 patellin family protein [Chrysochromulina tobinii]
TRINITY_DN28487_c0_g1	9.206856593	-0.41649834	1.03E-05	0.000524154	2537	1
TRINITY_DN28504_c0_g1	6.895860013	0.640605093	0.000195486	0.006221016	4065	1
TRINITY_DN28521_c0_g1	6.62792762	0.990640615	2.24E-12	5.73E-10	505	1	OLP96589.1 hypothetical protein AK812_SmicGene21143 [Symbiodinium microadriaticum]
TRINITY_DN28538_c0_g1	9.327310868	0.491796249	2.00E-05	0.000925782	2788	1	OLP79814.1 hypothetical protein AK812_SmicGene39852 [Symbiodinium microadriaticum]
TRINITY_DN28545_c0_g1	9.329915609	-0.33271399	0.00011106	0.003893473	3690	1	OLP92997.1 UTP--glucose-1-phosphate uridylyltransferase [Symbiodinium microadriaticum]
TRINITY_DN28553_c0_g1	8.704638364	-0.378956395	0.000167184	0.005455903	3964	1
TRINITY_DN28578_c0_g1	8.220908212	0.573111313	2.24E-07	1.86E-05	1556	1	OLQ06784.1 Erythronolide synthase, modules 5 and 6 [Symbiodinium microadriaticum]
TRINITY_DN28585_c0_g2	8.027874614	0.898371894	1.12E-15	5.45E-13	267	1
TRINITY_DN28594_c0_g1	9.518480185	-0.450491885	5.24E-07	3.90E-05	1737	1	OLQ10125.1 Voltage-dependent T-type calcium channel subunit alpha-1I [Symbiodinium microadriaticum]
TRINITY_DN28602_c0_g1	8.953298548	-0.563518716	6.82E-10	1.04E-07	850	1	XP_002179330.1 predicted protein [Phaeodactylum tricornutum CCAP 1055/1] >EEC49153.1 predicted protein [Phaeodactylum tricornutum CCAP 1055/1]
TRINITY_DN28611_c0_g1	7.888635758	0.548782996	1.75E-05	0.0008264	2738	1
TRINITY_DN28613_c0_g1	8.338471852	0.467421514	0.000159263	0.005236522	3934	1	OLQ04168.1 hypothetical protein AK812_SmicGene12776 [Symbiodinium microadriaticum]
TRINITY_DN28625_c0_g1	9.780629451	0.36558926	1.56E-05	0.000748358	2691	1	OLQ05849.1 Eukaryotic translation initiation factor 3 subunit E [Symbiodinium microadriaticum]
TRINITY_DN28633_c0_g1	6.997027572	1.223378402	3.85E-14	1.37E-11	362	1	OLP76417.1 Kinesin-like protein KIF3A, partial [Symbiodinium microadriaticum]
TRINITY_DN28659_c0_g1	6.227229296	0.61050423	0.000313577	0.009190055	4414	1	OLP93082.1 TCDD-inducible poly [ADP-ribose] polymerase [Symbiodinium microadriaticum]
TRINITY_DN28673_c0_g1	9.022371339	0.726187593	8.80E-14	2.91E-11	391	1	OLP86233.1 Cytochrome P450 71D11 [Symbiodinium microadriaticum]
TRINITY_DN28680_c0_g3	8.416231917	-0.449661454	0.000151513	0.005024354	3901	1	CEM02178.1 unnamed protein product [Vitrella brassicaformis CCMP3155]
TRINITY_DN28688_c0_g1	7.17506646	0.967841935	9.61E-12	2.15E-09	578	1
TRINITY_DN28716_c0_g1	7.714998727	0.57529893	3.24E-05	0.001397163	2997	1
TRINITY_DN28721_c0_g1	5.829552024	0.659540248	0.000183345	0.005882406	4032	1	OLQ09806.1 hypothetical protein AK812_SmicGene6580 [Symbiodinium microadriaticum]
TRINITY_DN28728_c0_g1	7.488725555	0.910338381	2.81E-10	4.74E-08	767	1	XP_014520346.1 histone deacetylase 6 isoform X3 [Vigna radiata var. radiata]
TRINITY_DN28730_c0_g1	9.46129779	-0.357565578	4.30E-05	0.001773791	3137	1
TRINITY_DN28748_c1_g1	7.643828417	0.524866756	8.13E-05	0.003022182	3478	1	OLQ13951.1 Alpha-galactosidase [Symbiodinium microadriaticum]
TRINITY_DN28777_c0_g1	9.424148967	0.445028126	6.06E-06	0.000334173	2345	1	OLP78534.1 hypothetical protein AK812_SmicGene41287 [Symbiodinium microadriaticum]
TRINITY_DN28786_c0_g1	8.700564623	-0.489938758	3.16E-06	0.00018906	2160	1
TRINITY_DN28800_c0_g1	9.932270725	0.680288465	5.33E-13	1.51E-10	456	1
TRINITY_DN28808_c0_g1	4.65783273	1.062485087	5.56E-05	0.002201805	3267	1	OLQ12876.1 hypothetical protein AK812_SmicGene3161 [Symbiodinium microadriaticum]
TRINITY_DN28809_c0_g1	8.489943711	-0.47658556	9.06E-06	0.000470961	2488	1	OLP78061.1 BTB/POZ and MATH domain-containing protein 3 [Symbiodinium microadriaticum]
TRINITY_DN28822_c0_g1	6.585642507	-0.575800504	0.000250114	0.007654426	4227	1	OLP81087.1 15,16-dihydrobiliverdin:ferredoxin oxidoreductase [Symbiodinium microadriaticum]
TRINITY_DN28838_c0_g1	9.269941424	0.486433647	2.21E-05	0.001010793	2825	1	OLQ11519.1 hypothetical protein AK812_SmicGene4696 [Symbiodinium microadriaticum]
TRINITY_DN28849_c0_g1	8.468108449	-0.558230793	3.04E-08	3.16E-06	1245	1
TRINITY_DN28851_c1_g1	11.15247268	1.12840437	9.41E-29	3.29E-25	37	1	OLP83970.1 Protein FAM135A [Symbiodinium microadriaticum]
TRINITY_DN28857_c0_g1	9.134118059	0.836455827	2.03E-12	5.25E-10	501	1
TRINITY_DN28879_c0_g1	8.902510693	0.468718483	5.34E-05	0.002129895	3245	1	OLP94899.1 Glucoamylase [Symbiodinium microadriaticum]
TRINITY_DN28917_c0_g1	6.494639085	-0.655654002	9.17E-05	0.003336762	3557	1	OLP82082.1 Ribosomal large subunit pseudouridine synthase B [Symbiodinium microadriaticum]
TRINITY_DN28924_c0_g1	9.380629917	0.499223118	3.58E-06	0.000210788	2194	1
TRINITY_DN28931_c0_g1	5.554438599	1.14405247	1.43E-07	1.26E-05	1467	1
TRINITY_DN28931_c0_g2	7.113009191	1.08171462	9.90E-11	1.82E-08	702	1
TRINITY_DN28946_c0_g1	8.998707317	0.550904171	6.88E-07	4.97E-05	1789	1	OLP91171.1 putative alpha-galactosidase [Symbiodinium microadriaticum]
TRINITY_DN28947_c0_g2	10.00779673	0.477404549	6.89E-08	6.58E-06	1354	1	OLP97582.1 1,3-beta-glucanosyltransferase gel1 [Symbiodinium microadriaticum]
TRINITY_DN28956_c0_g1	8.861290484	0.523685832	0.000109996	0.003862459	3684	1	OLP98844.1 Calcium-dependent protein kinase 19 [Symbiodinium microadriaticum]
TRINITY_DN28965_c0_g1	7.428752245	-0.60788576	2.40E-07	1.98E-05	1569	1	OLP82757.1 Pentatricopeptide repeat-containing protein, chloroplastic [Symbiodinium microadriaticum]
TRINITY_DN28967_c0_g1	9.70251928	0.536880971	2.47E-05	0.001109021	2886	1	XP_005762497.1 hypothetical protein EMIHUDRAFT_105460 [Emiliania huxleyi CCMP1516] >EOD10068.1 hypothetical protein EMIHUDRAFT_105460 [Emiliania huxleyi CCMP1516]
TRINITY_DN29014_c0_g1	6.879139859	0.553758272	2.47E-05	0.001108151	2884	1
TRINITY_DN29018_c0_g1	-7.247645121	-8.416425236	0.000318209	0.009294232	4429	1
TRINITY_DN29022_c0_g1	8.504702071	0.486747873	5.39E-06	0.000302641	2304	1	HEC42447.1 alpha/beta hydrolase [Bacteroides sp.]
TRINITY_DN29029_c0_g1	6.912972629	-0.562340733	7.73E-05	0.002904499	3443	1
TRINITY_DN29040_c0_g2	8.277356368	-0.442626172	4.39E-05	0.001806921	3144	1	OLQ10625.1 Alpha/beta hydrolase domain-containing protein 13 [Symbiodinium microadriaticum]
TRINITY_DN29041_c0_g1	7.651655814	0.546582396	0.000150442	0.004996535	3895	1
TRINITY_DN29052_c0_g2	9.591873876	0.312669585	0.000331531	0.009598806	4468	1	CEM11716.1 unnamed protein product [Vitrella brassicaformis CCMP3155]
TRINITY_DN2905_c0_g1	8.415287705	0.402935572	0.000133924	0.004548163	3809	1	OLQ11044.1 Protein YIPF1 [Symbiodinium microadriaticum]
TRINITY_DN29094_c0_g1	9.829375025	0.433827671	2.84E-07	2.28E-05	1611	1	QDZ20290.1 WD40 repeat domain-containing protein [Chloropicon primus]
TRINITY_DN29113_c0_g1	8.606339993	-0.602287029	6.90E-08	6.59E-06	1355	1	CEL99858.1 unnamed protein product [Vitrella brassicaformis CCMP3155]
TRINITY_DN29123_c0_g1	8.079270014	-0.479296664	4.86E-05	0.001965245	3201	1
TRINITY_DN29123_c0_g2	8.528765642	-0.56312345	7.60E-05	0.002867805	3427	1
TRINITY_DN29131_c0_g1	6.999085947	-0.647310263	2.25E-05	0.001025697	2834	1	OLQ03140.1 hypothetical protein AK812_SmicGene13928 [Symbiodinium microadriaticum]
TRINITY_DN29134_c0_g3	7.465548378	0.617872353	0.000145571	0.004862201	3873	1
TRINITY_DN29167_c0_g1	8.200829475	-0.508729562	1.98E-05	0.000921217	2786	1	OLP97984.1 Protein aardvark [Symbiodinium microadriaticum]
TRINITY_DN29195_c0_g1	10.25880362	0.529270395	3.22E-08	3.32E-06	1255	1	OLQ01253.1 hypothetical protein AK812_SmicGene16003 [Symbiodinium microadriaticum]
TRINITY_DN29202_c0_g1	8.581310441	-0.347794699	0.000325718	0.009460562	4453	1	OLP78097.1 hypothetical protein AK812_SmicGene41768 [Symbiodinium microadriaticum]
TRINITY_DN29210_c0_g1	8.816814055	0.780332344	1.84E-14	7.21E-12	330	1	OLQ15581.1 hypothetical protein AK812_SmicGene224 [Symbiodinium microadriaticum]
TRINITY_DN29218_c0_g1	8.59826211	-0.393722628	0.000137759	0.004657818	3826	1	CCI46870.1 unnamed protein product [Albugo candida]
TRINITY_DN29223_c0_g1	9.521905144	0.441787188	1.12E-05	0.000563401	2564	1	OLQ09370.1 1,3-beta-glucanosyltransferase GAS2 [Symbiodinium microadriaticum]
TRINITY_DN29227_c0_g3	7.468903746	0.432833386	9.59E-05	0.003453102	3591	1	OLP87784.1 putative protein phosphatase methylesterase 1 [Symbiodinium microadriaticum]
TRINITY_DN29253_c0_g1	9.752609633	0.393652655	2.34E-05	0.001059898	2851	1
TRINITY_DN29261_c1_g1	10.20348198	1.050441225	2.11E-23	3.17E-20	86	1	XP_002768191.1 stress associated endoplasmic reticulum protein, putative [Perkinsus marinus ATCC 50983] >EER00909.1 stress associated endoplasmic reticulum protein, putative [Perkinsus marinus ATCC 50983]
TRINITY_DN29286_c0_g1	8.085572831	-0.470765049	4.22E-05	0.001745995	3127	1	OLQ06018.1 Chaperone protein DnaJ [Symbiodinium microadriaticum]
TRINITY_DN29296_c0_g2	9.991196522	-0.453681555	1.10E-06	7.56E-05	1885	1	OLP94474.1 Rhamnolipids biosynthesis 3-oxoacyl-[acyl-carrier-protein] reductase [Symbiodinium microadriaticum]
TRINITY_DN29311_c0_g1	3.666153475	1.294025117	0.000122654	0.004227309	3752	1	OLP86831.1 hypothetical protein AK812_SmicGene32021 [Symbiodinium microadriaticum]
TRINITY_DN29338_c0_g2	8.716784213	0.666812972	1.32E-05	0.000649297	2628	1
TRINITY_DN29340_c0_g1	6.75262576	-0.506755641	5.90E-05	0.002313224	3297	1	OLQ06411.1 hypothetical protein AK812_SmicGene10302 [Symbiodinium microadriaticum]
TRINITY_DN29374_c0_g1	10.03311219	0.932334487	7.72E-14	2.59E-11	385	1	OLP81059.1 50S ribosomal protein L28 [Symbiodinium microadriaticum]
TRINITY_DN29391_c0_g2	9.349180501	0.763392892	1.21E-14	4.88E-12	320	1	CEL97710.1 unnamed protein product [Vitrella brassicaformis CCMP3155]
TRINITY_DN29410_c0_g2	9.028336351	-0.434802117	2.96E-06	0.000178694	2142	1	OLP87406.1 putative membrane protein [Symbiodinium microadriaticum]
TRINITY_DN29414_c0_g1	7.353253315	-0.556504521	3.66E-05	0.001547558	3063	1	OLP78392.1 UPF0187 protein [Symbiodinium microadriaticum]
TRINITY_DN29419_c0_g1	9.025000289	-0.44637911	0.00012546	0.004301535	3773	1	OLQ13776.1 putative ABC transporter ATP-binding protein YfiL [Symbiodinium microadriaticum]
TRINITY_DN29442_c0_g1	9.550390259	0.50867651	7.17E-06	0.000386819	2399	1	OLP77232.1 hypothetical protein AK812_SmicGene42730 [Symbiodinium microadriaticum]
TRINITY_DN29463_c0_g1	7.664495811	-0.602777068	1.87E-06	0.000119894	2019	1
TRINITY_DN29463_c1_g1	8.060267301	0.470155741	0.000140276	0.004723173	3842	1	OLP92460.1 hypothetical protein AK812_SmicGene25740 [Symbiodinium microadriaticum]
TRINITY_DN29475_c0_g1	6.240169783	0.536533269	0.000306995	0.0090407	4392	1	OLQ13582.1 Glutaminyl-peptide cyclotransferase [Symbiodinium microadriaticum]
TRINITY_DN29480_c0_g1	8.257478535	1.10783967	5.59E-23	7.30E-20	99	1	OLP90855.1 LINE-1 retrotransposable element ORF2 protein [Symbiodinium microadriaticum]
TRINITY_DN29495_c0_g1	8.621513542	0.457246115	1.72E-06	0.000111528	1997	1	OLQ02964.1 putative Dol-P-Glc:Glc(2)Man(9)GlcNAc(2)-PP-Dol alpha-1,2-glucosyltransferase [Symbiodinium microadriaticum]
TRINITY_DN29498_c0_g1	10.82326555	0.588498094	1.07E-07	9.82E-06	1408	1	OLP84251.1 Ankyrin repeat domain-containing protein 50 [Symbiodinium microadriaticum]
TRINITY_DN29501_c0_g1	8.224120266	-0.469130696	0.000341443	0.009804599	4505	1	EJK75374.1 hypothetical protein THAOC_02902 [Thalassiosira oceanica]
TRINITY_DN29515_c0_g1	9.230750903	-0.418051893	9.02E-05	0.003291836	3544	1	OLP83335.1 hypothetical protein AK812_SmicGene35911 [Symbiodinium microadriaticum]
TRINITY_DN29522_c0_g1	7.640789409	0.49184477	0.000154812	0.005114086	3916	1	OLP87317.1 Pentatricopeptide repeat-containing protein [Symbiodinium microadriaticum]
TRINITY_DN29532_c0_g1	9.50515708	0.606735431	2.66E-10	4.52E-08	761	1	PIK50544.1 putative solute carrier family 35 member E4-like [Apostichopus japonicus]
TRINITY_DN29536_c0_g1	6.339485152	0.548092229	9.32E-05	0.003378544	3568	1	OLQ01338.1 Sterol 3-beta-glucosyltransferase UGT80A2 [Symbiodinium microadriaticum]
TRINITY_DN29537_c0_g1	9.759056379	0.444480704	2.37E-06	0.00014715	2087	1	OLP87595.1 Mitochondrial 2-oxodicarboxylate carrier 2 [Symbiodinium microadriaticum]
TRINITY_DN29546_c0_g1	7.999761529	0.51187595	5.02E-05	0.002019346	3219	1	OLP82205.1 L-rhamnonate dehydratase [Symbiodinium microadriaticum]
TRINITY_DN29559_c0_g1	8.760311249	0.468766409	6.29E-06	0.000345032	2357	1	OLP92730.1 Atrial natriuretic peptide receptor 1 [Symbiodinium microadriaticum]
TRINITY_DN29572_c0_g1	10.25673203	0.434845361	2.05E-05	0.000945424	2800	1	OLQ14695.1 Serine protease 27 [Symbiodinium microadriaticum]
TRINITY_DN29576_c0_g2	10.34554758	0.756461967	1.25E-10	2.26E-08	714	1	OLP98494.1 DNA mismatch repair protein Mlh3 [Symbiodinium microadriaticum]
TRINITY_DN29589_c0_g1	9.363787451	-0.3443208	0.000233296	0.007232127	4173	1	OLP89881.1 N amino acid transport system protein [Symbiodinium microadriaticum]
TRINITY_DN29600_c0_g2	7.322463207	1.130522099	2.12E-08	2.29E-06	1195	1
TRINITY_DN29610_c0_g1	7.336869832	0.916120209	5.98E-12	1.40E-09	554	1	OLQ12108.1 Ankyrin-3 [Symbiodinium microadriaticum]
TRINITY_DN29614_c0_g1	8.265105726	0.469475425	5.93E-06	0.000328171	2336	1	OLP87310.1 hypothetical protein AK812_SmicGene31467 [Symbiodinium microadriaticum]
TRINITY_DN29618_c0_g1	7.188866517	-0.441795159	0.000108222	0.003813638	3671	1
TRINITY_DN29618_c0_g2	9.736665281	-0.45744588	8.80E-06	0.000459707	2475	1
TRINITY_DN29636_c0_g1	9.038562854	0.657351514	1.92E-10	3.36E-08	739	1	OLQ14593.1 hypothetical protein AK812_SmicGene1262 [Symbiodinium microadriaticum]
TRINITY_DN29643_c0_g1	8.038205752	0.709957912	4.36E-10	6.99E-08	808	1	OLQ02537.1 hypothetical protein AK812_SmicGene14599 [Symbiodinium microadriaticum]
TRINITY_DN29657_c0_g1	7.833022132	-0.523431254	1.10E-05	0.000557294	2559	1	OLP97084.1 Baculoviral IAP repeat-containing protein 2 [Symbiodinium microadriaticum]
TRINITY_DN29658_c0_g3	9.259449748	0.392903106	3.00E-05	0.001311842	2961	1	OLP88699.1 hypothetical protein AK812_SmicGene29929 [Symbiodinium microadriaticum]
TRINITY_DN29674_c0_g1	8.759582957	0.461609914	1.39E-05	0.00068011	2649	1
TRINITY_DN29679_c0_g1	5.396746735	-0.843627957	3.14E-05	0.001362831	2982	1	OLQ05889.1 Interferon-inducible GTPase 1 [Symbiodinium microadriaticum]
TRINITY_DN29680_c0_g1	7.992839215	0.68893656	2.63E-06	0.000161428	2110	1
TRINITY_DN29687_c0_g1	10.0345145	0.540170874	8.06E-09	9.63E-07	1083	1	OLQ05835.1 Serine/threonine-protein kinase DCLK3 [Symbiodinium microadriaticum]
TRINITY_DN29693_c0_g1	7.098998375	0.576152483	0.000163554	0.005364508	3944	1	OLQ04273.1 hypothetical protein AK812_SmicGene12693 [Symbiodinium microadriaticum]
TRINITY_DN29697_c0_g1	9.763649537	0.737918966	9.48E-08	8.77E-06	1398	1	XP_002774905.1 hypothetical protein Pmar_PMAR007438 [Perkinsus marinus ATCC 50983] >EER06721.1 hypothetical protein Pmar_PMAR007438 [Perkinsus marinus ATCC 50983]
TRINITY_DN29706_c0_g1	10.02307083	0.46693027	4.71E-05	0.001913482	3186	1	OLQ10859.1 Uncharacterized protein AK812_SmicGene5379 [Symbiodinium microadriaticum]
TRINITY_DN29726_c0_g1	7.119671302	-0.463458116	0.000138693	0.004680842	3833	1	OLP77388.1 ATP-dependent RNA helicase dbp2 [Symbiodinium microadriaticum]
TRINITY_DN29732_c0_g1	7.586026881	0.471212621	5.05E-05	0.002026326	3221	1	XP_025082048.1 uncharacterized protein LOC112556866 isoform X2 [Pomacea canaliculata] >PVD36432.1 hypothetical protein C0Q70_03416 [Pomacea canaliculata]
TRINITY_DN29745_c0_g1	8.61597856	-0.372200845	0.00030759	0.00905332	4395	1	OLP90894.1 Serine/threonine-protein phosphatase 5 [Symbiodinium microadriaticum]
TRINITY_DN29761_c0_g2	10.04845325	0.496538178	8.38E-08	7.87E-06	1377	1	XP_001011366.1 cyclin-dependent kinase-like protein [Tetrahymena thermophila SB210] >EAR91121.1 cyclin-dependent kinase-like protein [Tetrahymena thermophila SB210]
TRINITY_DN29763_c0_g1	8.855489702	0.481628909	8.72E-05	0.003198852	3525	1	OLP99313.1 Eukaryotic translation initiation factor 4E [Symbiodinium microadriaticum]
TRINITY_DN29772_c0_g1	6.725525696	0.645654654	2.42E-05	0.001089566	2868	1	OLP95263.1 hypothetical protein AK812_SmicGene22627 [Symbiodinium microadriaticum]
TRINITY_DN29798_c0_g1	8.643880984	0.689184445	2.11E-08	2.29E-06	1194	1	OLQ01780.1 Serine/threonine-protein kinase Nek1 [Symbiodinium microadriaticum]
TRINITY_DN29809_c0_g2	8.364821199	-0.455904817	1.14E-05	0.000574564	2576	1	OLQ00437.1 Peptidyl-tRNA hydrolase ICT1, mitochondrial [Symbiodinium microadriaticum]
TRINITY_DN29817_c0_g1	9.976278396	0.768014897	1.84E-10	3.25E-08	735	1
TRINITY_DN29845_c0_g1	9.944365139	-0.319944317	0.000169506	0.005516376	3975	1	OLP81893.1 hypothetical protein AK812_SmicGene37490 [Symbiodinium microadriaticum]
TRINITY_DN29855_c0_g1	9.817162937	0.461548453	8.69E-07	6.10E-05	1841	1	KXS17150.1 hypothetical protein M427DRAFT_54806 [Gonapodya prolifera JEL478]
TRINITY_DN29877_c0_g1	7.955282331	-0.440352461	0.000299297	0.008861895	4369	1
TRINITY_DN29895_c0_g2	8.857269361	0.348180033	0.000144782	0.00484353	3866	1	OLP97533.1 Glucan endo-1,3-beta-glucosidase [Symbiodinium microadriaticum]
TRINITY_DN29901_c0_g1	9.166438776	0.425484273	3.35E-05	0.001436769	3016	1	OLQ14067.1 m7GpppN-mRNA hydrolase [Symbiodinium microadriaticum]
TRINITY_DN29909_c0_g1	8.879251951	-0.450184155	2.42E-05	0.001089694	2869	1	OLP79263.1 SET domain-containing protein 4 [Symbiodinium microadriaticum]
TRINITY_DN29910_c0_g1	8.669874958	0.426584431	4.10E-05	0.001703514	3112	1	XP_008710602.1 hypothetical protein HMPREF1541_00071 [Cyphellophora europaea CBS 101466] >ETN45890.1 hypothetical protein HMPREF1541_00071 [Cyphellophora europaea CBS 101466]
TRINITY_DN29923_c0_g1	7.502697569	-0.685658052	1.15E-09	1.68E-07	889	1
TRINITY_DN29929_c0_g1	8.232178877	-0.370532284	0.000325942	0.009464531	4455	1	OLQ01867.1 Calcium-dependent protein kinase 2 [Symbiodinium microadriaticum]
TRINITY_DN2993_c0_g1	9.129015415	0.766804342	1.27E-09	1.83E-07	898	1
TRINITY_DN29956_c0_g1	-7.247645121	-8.511024559	0.000240388	0.007399577	4199.5	1	CRH48902.1 Uncharacterised protein [Chlamydia trachomatis]
TRINITY_DN29959_c0_g1	8.630780331	-0.383730821	0.000228411	0.007108268	4156	1	OLP88939.1 Organellar oligopeptidase A, chloroplastic/mitochondrial [Symbiodinium microadriaticum]
TRINITY_DN29964_c0_g1	9.611801615	0.373506716	8.13E-05	0.003022182	3480	1	WP_136365396.1 glucose 1-dehydrogenase [Deinococcus sp. Arct2-2] >THF70203.1 glucose 1-dehydrogenase [Deinococcus sp. Arct2-2]
TRINITY_DN29979_c0_g1	6.813769965	0.550171698	0.000324759	0.00944714	4447	1	OLQ05982.1 Adenylate cyclase 1 [Symbiodinium microadriaticum]
TRINITY_DN29980_c0_g2	8.894050878	0.647795908	3.33E-10	5.50E-08	784	1	OLP93085.1 hypothetical protein AK812_SmicGene25037 [Symbiodinium microadriaticum]
TRINITY_DN30036_c0_g1	6.245953565	0.5592107	0.000154748	0.005113281	3915	1	OLP99233.1 hypothetical protein AK812_SmicGene18249 [Symbiodinium microadriaticum]
TRINITY_DN30047_c0_g2	8.896449186	0.389405927	0.000102794	0.00365922	3634	1	OLP78011.1 hypothetical protein AK812_SmicGene41865 [Symbiodinium microadriaticum]
TRINITY_DN30049_c0_g2	9.211233312	-0.491968246	4.69E-05	0.001907784	3181	1	OLQ06991.1 hypothetical protein AK812_SmicGene9617 [Symbiodinium microadriaticum]
TRINITY_DN30055_c0_g1	10.30345895	-0.39618973	1.27E-05	0.000626497	2615	1	OLP80603.1 hypothetical protein AK812_SmicGene38975 [Symbiodinium microadriaticum]
TRINITY_DN30062_c0_g1	9.049317131	-0.356429944	8.35E-05	0.003092446	3495	1	OLP83493.1 Uncharacterized protein RSN1 [Symbiodinium microadriaticum]
TRINITY_DN30063_c0_g1	8.652036571	0.388818492	0.000133295	0.004531736	3805	1	OLP78269.1 6-phosphofructokinase 5, chloroplastic [Symbiodinium microadriaticum]
TRINITY_DN30064_c0_g1	9.241938067	0.465885668	1.12E-06	7.64E-05	1890	1	OLQ03377.1 hypothetical protein AK812_SmicGene13723 [Symbiodinium microadriaticum]
TRINITY_DN30072_c0_g1	9.042830171	0.40422875	0.000104068	0.003692791	3645	1	OLQ01415.1 N6-adenosine-methyltransferase MT-A70-like [Symbiodinium microadriaticum]
TRINITY_DN30144_c0_g1	10.30478411	0.494645366	9.94E-09	1.16E-06	1107	1	OLP82616.1 hypothetical protein AK812_SmicGene36715 [Symbiodinium microadriaticum]
TRINITY_DN30170_c0_g1	8.409361347	0.558509028	4.40E-06	0.00025264	2255	1
TRINITY_DN30173_c0_g1	6.974701479	0.921939358	1.98E-09	2.75E-07	934	1
TRINITY_DN30182_c0_g1	6.472160292	0.526362777	0.000318425	0.009298441	4430	1	OLP78766.1 DNA-directed RNA polymerase subunit beta [Symbiodinium microadriaticum]
TRINITY_DN30182_c0_g2	7.840895025	0.509123296	0.000344352	0.009874978	4511	1
TRINITY_DN30199_c0_g1	9.207298111	0.822617889	6.99E-16	3.49E-13	259	1	OLP91785.1 Endoplasmic reticulum mannosyl-oligosaccharide 1,2-alpha-mannosidase [Symbiodinium microadriaticum]
TRINITY_DN30204_c0_g1	8.999255987	0.687562354	7.14E-10	1.08E-07	852	1	OLP86695.1 NifU-like protein 2, chloroplastic [Symbiodinium microadriaticum]
TRINITY_DN30216_c0_g1	7.957260421	0.455010818	2.69E-05	0.00119511	2914	1	OLQ11193.1 hypothetical protein AK812_SmicGene4974 [Symbiodinium microadriaticum]
TRINITY_DN30227_c0_g1	9.670341618	-0.424560034	4.62E-07	3.50E-05	1707	1	OLQ06850.1 Potassium channel GORK [Symbiodinium microadriaticum]
TRINITY_DN30238_c0_g1	7.887226917	0.657084038	3.07E-09	4.07E-07	976	1	OLQ13249.1 Nudix hydrolase 8 [Symbiodinium microadriaticum]
TRINITY_DN30246_c0_g1	9.280411036	0.937094202	6.11E-20	5.60E-17	141	1	OLP77375.1 [Pyruvate dehydrogenase (acetyl-transferring)] kinase, mitochondrial [Symbiodinium microadriaticum]
TRINITY_DN30260_c0_g1	8.96176132	0.417177616	6.64E-06	0.000361863	2372	1	OLP98646.1 hypothetical protein AK812_SmicGene18897 [Symbiodinium microadriaticum]
TRINITY_DN30269_c0_g1	11.08670451	0.467185021	4.71E-08	4.68E-06	1303	1
TRINITY_DN30286_c0_g1	10.28662592	0.562556473	1.39E-11	2.99E-09	602	1	OLP87968.1 Dynein heavy chain 6, axonemal [Symbiodinium microadriaticum]
TRINITY_DN30291_c0_g1	9.637899147	0.458500791	1.56E-06	0.000102292	1973	1	OLQ11592.1 Protein FAM188B [Symbiodinium microadriaticum]
TRINITY_DN30293_c0_g1	9.298339363	0.52110394	5.61E-06	0.000313035	2317	1	OLQ03596.1 putative protein arginine N-methyltransferase 6.1 [Symbiodinium microadriaticum]
TRINITY_DN30294_c0_g1	9.581573729	0.50734783	7.59E-09	9.10E-07	1079	1	OLQ04467.1 hypothetical protein AK812_SmicGene12446 [Symbiodinium microadriaticum]
TRINITY_DN30297_c0_g2	8.695959142	0.665294376	1.96E-11	4.10E-09	618	1	OLP97798.1 Pumilio-like 2 [Symbiodinium microadriaticum]
TRINITY_DN30302_c0_g1	7.124566898	-0.572607226	8.69E-06	0.000455003	2471	1	KIL59810.1 hypothetical protein M378DRAFT_168812 [Amanita muscaria Koide BX008]
TRINITY_DN30313_c0_g1	11.00943658	1.092718566	2.29E-28	7.40E-25	40	1	OLQ04094.1 hypothetical protein AK812_SmicGene12883 [Symbiodinium microadriaticum]
TRINITY_DN30317_c0_g1	9.984604468	1.108451532	3.40E-25	6.67E-22	66	1	OLP88603.1 ABC transporter B family member 25 [Symbiodinium microadriaticum]
TRINITY_DN30346_c0_g2	10.13992721	0.353039753	0.000259533	0.007895966	4252	1	OLQ15297.1 putative ATP-dependent RNA helicase DHX34 [Symbiodinium microadriaticum]
TRINITY_DN30371_c0_g1	9.432681646	0.53374963	8.40E-06	0.000442487	2456	1	OLQ00620.1 Gamma-interferon-inducible lysosomal thiol reductase [Symbiodinium microadriaticum]
TRINITY_DN30381_c0_g1	9.557252215	0.608153955	7.55E-07	5.40E-05	1811	1
TRINITY_DN30394_c1_g1	10.22570554	0.476337184	7.56E-08	7.16E-06	1365	1	OLP83625.1 Multicopper oxidase mco [Symbiodinium microadriaticum]
TRINITY_DN30394_c1_g2	7.441421974	0.617886469	0.000167076	0.005455903	3960	1
TRINITY_DN30395_c0_g1	9.502990883	-0.427275797	0.000104079	0.003692791	3646	1	OLP79451.1 hypothetical protein AK812_SmicGene40261 [Symbiodinium microadriaticum]
TRINITY_DN30406_c0_g1	11.0187099	0.788639031	2.40E-10	4.11E-08	756	1	OLP81531.1 Ultraviolet-B receptor UVR8 [Symbiodinium microadriaticum]
TRINITY_DN30410_c1_g1	10.49708927	0.670141005	3.91E-11	7.71E-09	656	1	OLP91065.1 DCC family protein, chloroplastic [Symbiodinium microadriaticum]
TRINITY_DN30440_c0_g1	8.888496172	0.700003914	5.88E-09	7.27E-07	1047	1	OLP97556.1 hypothetical protein AK812_SmicGene20062 [Symbiodinium microadriaticum]
TRINITY_DN30442_c0_g1	9.21960742	0.627651981	2.34E-06	0.000145499	2081	1	OLP80933.1 hypothetical protein AK812_SmicGene38597 [Symbiodinium microadriaticum]
TRINITY_DN30443_c1_g2	8.392546594	0.771128837	2.44E-08	2.61E-06	1209	1
TRINITY_DN30448_c0_g2	8.515525354	0.731126154	2.44E-11	4.99E-09	634	1	OLP86784.1 hypothetical protein AK812_SmicGene32083 [Symbiodinium microadriaticum]
TRINITY_DN30454_c0_g1	12.3316561	0.784053254	2.82E-10	4.74E-08	768	1	OLP85638.1 60S ribosomal protein L21-1 [Symbiodinium microadriaticum]
TRINITY_DN30459_c0_g1	4.943713264	0.896053395	0.000253871	0.007756568	4234	1
TRINITY_DN30465_c0_g2	8.594018833	0.519763956	5.37E-05	0.002138379	3249	1	CEM00661.1 unnamed protein product [Vitrella brassicaformis CCMP3155]
TRINITY_DN30474_c0_g1	7.239583228	0.607931849	8.57E-05	0.003159053	3510	1	OLP90937.1 hypothetical protein AK812_SmicGene27424 [Symbiodinium microadriaticum]
TRINITY_DN30487_c0_g1	9.208185499	-0.414454962	2.41E-05	0.001085942	2867	1	OLQ11083.1 Endoribonuclease YbeY [Symbiodinium microadriaticum]
TRINITY_DN30514_c0_g1	10.58448719	1.079998273	5.33E-32	3.13E-28	22	1	OLP87673.1 hypothetical protein AK812_SmicGene31087 [Symbiodinium microadriaticum]
TRINITY_DN30527_c0_g2	7.827394485	0.604948519	0.000185818	0.005947017	4042	1
TRINITY_DN30536_c0_g1	9.809437861	0.723272811	3.60E-13	1.07E-10	437	1	OLQ10123.1 Choline-sulfatase, partial [Symbiodinium microadriaticum]
TRINITY_DN30538_c1_g1	8.463251209	0.676736853	5.93E-09	7.31E-07	1050	1
TRINITY_DN30543_c0_g1	9.20137398	0.743405321	4.75E-10	7.54E-08	815	1
TRINITY_DN30551_c0_g1	9.931027688	-0.383217884	6.41E-06	0.000351016	2362	1	OLP84758.1 putative protein S-acyltransferase 23 [Symbiodinium microadriaticum]
TRINITY_DN30551_c0_g3	9.808703481	0.470883594	3.04E-07	2.42E-05	1623	1	OLP96770.1 putative membrane-bound O-acyltransferase C24H6.01c [Symbiodinium microadriaticum]
TRINITY_DN30568_c0_g1	9.252350018	0.67549665	1.01E-13	3.31E-11	396	1	OLQ11989.1 Phosphatidylserine decarboxylase proenzyme [Symbiodinium microadriaticum]
TRINITY_DN30586_c0_g1	9.238351712	0.346232734	0.000319403	0.009322778	4432	1	OLP84870.1 Cryptochrome DASH [Symbiodinium microadriaticum]
TRINITY_DN3059_c0_g1	9.705702781	0.544469566	1.09E-07	9.94E-06	1411	1	OLP82200.1 putative E3 ubiquitin-protein ligase HERC2 [Symbiodinium microadriaticum]
TRINITY_DN30601_c0_g1	8.409737829	-0.345876937	0.000321048	0.009358141	4438	1	OLQ12621.1 WD repeat-containing protein WRAP73 [Symbiodinium microadriaticum]
TRINITY_DN30602_c0_g1	7.810551932	0.727424205	2.64E-10	4.50E-08	760	1	OLP92246.1 Vacuolar protein sorting-associated protein 11-like [Symbiodinium microadriaticum]
TRINITY_DN30609_c0_g1	8.844987397	-0.363638206	7.30E-05	0.002767992	3413	1	OLP95031.1 putative permease [Symbiodinium microadriaticum]
TRINITY_DN30621_c0_g1	8.381289592	0.713530968	3.04E-10	5.06E-08	776	1
TRINITY_DN30629_c0_g1	7.460857486	0.462222897	5.48E-05	0.002175339	3258	1	OLP92862.1 hypothetical protein AK812_SmicGene25306 [Symbiodinium microadriaticum]
TRINITY_DN30636_c0_g1	10.06269597	0.4800282	5.46E-06	0.000306178	2308	1	OLP98626.1 Legumain [Symbiodinium microadriaticum]
TRINITY_DN30638_c0_g2	10.06599502	0.446259117	8.40E-07	5.91E-05	1837	1	OLP95730.1 putative alpha-galactosidase [Symbiodinium microadriaticum]
TRINITY_DN30647_c0_g1	9.823457015	0.505814929	1.29E-06	8.66E-05	1932	1
TRINITY_DN30660_c0_g1	10.58733251	0.451803687	1.37E-05	0.000668266	2644	1	OLQ06937.1 hypothetical protein AK812_SmicGene9745 [Symbiodinium microadriaticum]
TRINITY_DN30665_c0_g1	10.14652832	0.389157034	8.06E-05	0.003000035	3474	1
TRINITY_DN3066_c0_g1	9.463077684	0.540113828	6.31E-07	4.62E-05	1769	1	AJR16773.1 high-affinity iron permease 1 protein [Symbiodinium sp. PCS-2015]
TRINITY_DN30670_c0_g1	9.851203478	0.472889499	3.30E-06	0.000196534	2172	1	OLQ10465.1 SEC14 cytosolic factor [Symbiodinium microadriaticum]
TRINITY_DN30674_c0_g1	10.22902454	0.604860778	1.59E-07	1.39E-05	1489	1
TRINITY_DN30677_c0_g1	8.898840976	0.698122537	4.41E-10	7.06E-08	809	1	OLP88454.1 Riboflavin biosynthesis protein RibBA [Symbiodinium microadriaticum]
TRINITY_DN30678_c0_g1	9.577482241	0.376681657	0.000208184	0.006565372	4102	1	OLQ02553.1 putative UDP-glucosyltransferase YdhE [Symbiodinium microadriaticum]
TRINITY_DN30688_c0_g1	9.119120752	0.709793923	3.53E-11	7.04E-09	648	1	OAE27188.1 hypothetical protein AXG93_4009s1180 [Marchantia polymorpha subsp. ruderalis] >PTQ28626.1 hypothetical protein MARPO_0158s0008 [Marchantia polymorpha]
TRINITY_DN30710_c2_g2	-7.247645121	-9.980526385	1.89E-15	8.80E-13	278	1	OLP94436.1 Dihydroxy-acid dehydratase [Symbiodinium microadriaticum]
TRINITY_DN30713_c0_g3	9.703377348	-0.505439525	2.21E-08	2.39E-06	1198	1
TRINITY_DN30714_c0_g1	7.684826404	0.451711305	0.000146948	0.004896829	3882	1	OLP82090.1 putative lipid phosphate phosphatase 3, chloroplastic [Symbiodinium microadriaticum]
TRINITY_DN30718_c0_g1	9.278912985	0.450374603	6.43E-06	0.000351627	2364	1
TRINITY_DN30718_c0_g2	8.150058587	-0.426681327	0.00010473	0.003709769	3652	1	OLP75539.1 hypothetical protein AK812_SmicGene44646 [Symbiodinium microadriaticum]
TRINITY_DN30767_c0_g1	7.879723598	0.854902507	4.67E-11	9.13E-09	662	1	OLP91509.1 hypothetical protein AK812_SmicGene26775 [Symbiodinium microadriaticum]
TRINITY_DN30783_c0_g1	10.05516895	-0.374006676	0.000228477	0.007108268	4158	1	OLP80123.1 Dynein light chain LC6, flagellar outer arm [Symbiodinium microadriaticum]
TRINITY_DN30784_c0_g1	8.842837386	-0.54455984	2.06E-08	2.25E-06	1187	1
TRINITY_DN30787_c0_g1	6.894038627	0.500401933	0.000330223	0.009565231	4466	1	OLP90776.1 Translocation protein SEC63-like [Symbiodinium microadriaticum]
TRINITY_DN30802_c0_g1	6.376096665	0.718540673	6.16E-06	0.000338816	2352	1
TRINITY_DN30817_c0_g1	9.05598634	0.559865159	1.84E-10	3.24E-08	734	1	OLP91891.1 P2X receptor A [Symbiodinium microadriaticum]
TRINITY_DN30838_c0_g1	6.209949681	0.607842136	0.000124088	0.00427036	3759	1	OLP93356.1 hypothetical protein AK812_SmicGene24756 [Symbiodinium microadriaticum]
TRINITY_DN30838_c0_g2	8.803730161	0.839698186	1.94E-17	1.23E-14	203	1	OLP93356.1 hypothetical protein AK812_SmicGene24756 [Symbiodinium microadriaticum]
TRINITY_DN30851_c0_g1	9.510987689	0.346896392	0.000226599	0.007060029	4152	1	OLP98328.1 Protein MEI2-like 5 [Symbiodinium microadriaticum]
TRINITY_DN30870_c0_g1	7.007394757	0.632126084	4.42E-05	0.001816264	3145	1	OLQ09541.1 hypothetical protein AK812_SmicGene6893 [Symbiodinium microadriaticum]
TRINITY_DN30873_c0_g1	10.01776816	1.031528439	8.59E-22	1.02E-18	109	1	OLP90930.1 hypothetical protein AK812_SmicGene27441 [Symbiodinium microadriaticum]
TRINITY_DN30887_c0_g1	9.584639472	-0.43598351	1.24E-05	0.000617134	2606	1
TRINITY_DN30898_c0_g1	9.249459244	-0.397610871	4.10E-06	0.000237153	2236	1	OLQ07817.1 hypothetical protein AK812_SmicGene8768 [Symbiodinium microadriaticum]
TRINITY_DN30900_c0_g1	9.825266056	0.746530053	3.60E-12	8.90E-10	523	1
TRINITY_DN30910_c0_g2	6.847825884	1.034614859	1.67E-08	1.86E-06	1163	1	OLP76280.1 hypothetical protein AK812_SmicGene43804 [Symbiodinium microadriaticum]
TRINITY_DN30933_c0_g1	9.108722151	1.095445051	1.68E-20	1.73E-17	126	1	OLP90748.1 Pumilio domain-containing protein C6G9.14 [Symbiodinium microadriaticum]
TRINITY_DN30937_c0_g1	9.163119808	0.585275936	1.98E-10	3.45E-08	743	1
TRINITY_DN30944_c0_g1	7.901408621	0.426237179	3.75E-05	0.00157686	3075	1
TRINITY_DN30950_c0_g2	8.105783642	-0.516452138	2.96E-07	2.37E-05	1616	1	OLP79742.1 hypothetical protein AK812_SmicGene39934 [Symbiodinium microadriaticum]
TRINITY_DN30983_c0_g1	10.08430954	0.621571764	6.37E-12	1.48E-09	556	1	OLP85000.1 hypothetical protein AK812_SmicGene34058 [Symbiodinium microadriaticum]
TRINITY_DN30984_c0_g1	9.026996372	0.628754443	1.99E-06	0.000126155	2038	1	OLP92527.1 hypothetical protein AK812_SmicGene25654 [Symbiodinium microadriaticum]
TRINITY_DN30988_c0_g1	6.953498001	0.58391341	1.15E-05	0.000575335	2579	1	OLQ15135.1 Aspartate aminotransferase [Symbiodinium microadriaticum]
TRINITY_DN30995_c0_g1	9.693685788	0.59721264	2.71E-07	2.19E-05	1601	1
TRINITY_DN30997_c0_g1	9.769766423	0.415795257	2.27E-05	0.001032214	2839	1	OLP95103.1 hypothetical protein AK812_SmicGene22791 [Symbiodinium microadriaticum]
TRINITY_DN31002_c0_g1	8.184983856	0.504035658	1.06E-05	0.000540254	2545	1	CEL99159.1 unnamed protein product [Vitrella brassicaformis CCMP3155]
TRINITY_DN31032_c0_g1	9.908357462	0.764606981	1.82E-09	2.53E-07	929	1	OLP98219.1 hypothetical protein AK812_SmicGene19341 [Symbiodinium microadriaticum]
TRINITY_DN31034_c0_g2	8.767497025	0.575143866	3.82E-07	2.95E-05	1672	1	OLQ06635.1 Chaperone protein DnaJ [Symbiodinium microadriaticum]
TRINITY_DN31045_c0_g1	8.541320499	0.627016918	3.48E-10	5.73E-08	787	1	OLQ13249.1 Nudix hydrolase 8 [Symbiodinium microadriaticum]
TRINITY_DN31048_c0_g1	8.309022155	0.465070582	2.77E-05	0.001225062	2929	1	OLP81092.1 hypothetical protein AK812_SmicGene38410, partial [Symbiodinium microadriaticum]
TRINITY_DN31058_c0_g1	10.5556734	0.502088499	4.44E-07	3.37E-05	1701	1	OLP91945.1 Mitogen-activated protein kinase-like MMK1 [Symbiodinium microadriaticum]
TRINITY_DN31062_c0_g1	7.940853915	0.675550198	1.18E-10	2.16E-08	708	1	OLP82093.1 putative protein phosphatase 2C 44 [Symbiodinium microadriaticum]
TRINITY_DN31066_c0_g2	9.633215012	-0.329363204	0.000282425	0.008455241	4321	1	OLQ09846.1 Pentatricopeptide repeat-containing protein, chloroplastic [Symbiodinium microadriaticum]
TRINITY_DN31074_c0_g1	9.159059587	0.970623439	7.62E-25	1.38E-21	71	1
TRINITY_DN31115_c0_g1	10.43040467	0.615791235	5.65E-11	1.08E-08	677	1	KHN87117.1 Cyclin-dependent kinase 2 [Toxocara canis] >VDM43346.1 unnamed protein product [Toxocara canis]
TRINITY_DN31125_c0_g1	6.979263522	0.475853165	0.000247452	0.007580124	4223	1	OLP96530.1 WW domain-containing oxidoreductase [Symbiodinium microadriaticum]
TRINITY_DN31129_c0_g2	8.884413949	-0.338770101	0.000185083	0.005926415	4040	1	TDI99822.1 DUF2855 family protein [Deltaproteobacteria bacterium]
TRINITY_DN31136_c0_g1	7.231348429	0.727535588	1.84E-08	2.02E-06	1177	1	XP_005783699.1 hypothetical protein EMIHUDRAFT_468259 [Emiliania huxleyi CCMP1516] >EOD31270.1 hypothetical protein EMIHUDRAFT_468259 [Emiliania huxleyi CCMP1516]
TRINITY_DN31144_c0_g1	8.328069997	0.379672899	0.000179611	0.005790475	4012	1	OLQ03112.1 Leucine-zipper-like transcriptional regulator 1 [Symbiodinium microadriaticum]
TRINITY_DN31153_c0_g1	9.055171675	0.548007496	1.72E-05	0.000815947	2729	1
TRINITY_DN31159_c1_g1	8.153174404	0.935492183	1.28E-17	8.43E-15	196	1	HHV99449.1 glutamine-hydrolyzing GMP synthase [Clostridiaceae bacterium]
TRINITY_DN31166_c0_g1	-7.247645121	-9.325651002	1.70E-05	0.000808579	2725.5	1	AAL68803.1 OBOX4, partial [Mus musculus]
TRINITY_DN31167_c0_g2	9.14715958	0.545980652	1.15E-08	1.33E-06	1124	1	OLP75861.1 Protein N-lysine methyltransferase METTL21A, partial [Symbiodinium microadriaticum]
TRINITY_DN31185_c0_g1	10.249079	0.578253576	4.14E-08	4.16E-06	1285	1	OLQ04018.1 SNW domain-containing protein 1 [Symbiodinium microadriaticum]
TRINITY_DN31202_c0_g1	9.599946821	0.358671729	9.60E-05	0.003457438	3592	1	OLP95489.1 Voltage-dependent R-type calcium channel subunit alpha-1E [Symbiodinium microadriaticum]
TRINITY_DN31214_c0_g1	7.364891162	-0.489640902	3.39E-05	0.001449803	3024	1	OLQ05238.1 Copia protein [Symbiodinium microadriaticum]
TRINITY_DN31294_c0_g1	8.074254454	0.594642376	3.04E-07	2.42E-05	1622	1	OLP85702.1 Protein NLRC3 [Symbiodinium microadriaticum]
TRINITY_DN31340_c1_g1	7.916882564	0.717364743	6.69E-09	8.12E-07	1065	1
TRINITY_DN31348_c0_g1	9.282912378	-0.360665819	0.000168884	0.005501695	3971	1	OLQ14341.1 Elongation factor 1-alpha [Symbiodinium microadriaticum]
TRINITY_DN31354_c0_g1	9.386630165	0.619458277	4.53E-09	5.75E-07	1019	1	OLP93064.1 Protein disulfide-isomerase 5-4 [Symbiodinium microadriaticum]
TRINITY_DN31359_c0_g1	7.767250455	0.64107076	6.15E-08	5.93E-06	1340	1	OLP96051.1 hypothetical protein AK812_SmicGene21724 [Symbiodinium microadriaticum]
TRINITY_DN31363_c0_g1	9.023326546	-0.423658535	0.000238954	0.007373957	4192	1
TRINITY_DN31366_c0_g1	9.587374991	0.434806786	1.28E-06	8.59E-05	1930	1	OLP85133.1 2-amino-3-ketobutyrate coenzyme A ligase, mitochondrial [Symbiodinium microadriaticum]
TRINITY_DN31369_c0_g1	6.598324276	1.316110503	6.06E-10	9.42E-08	833	1	OLQ14549.1 ATP-dependent RNA helicase SUPV3L1, mitochondrial [Symbiodinium microadriaticum]
TRINITY_DN31369_c1_g1	3.88836275	1.756857286	5.92E-06	0.000327864	2335	1
TRINITY_DN31395_c0_g1	8.23733333	0.370638372	0.000328065	0.009511236	4462	1	OLP97212.1 Calcium/calmodulin-dependent protein kinase type 1 [Symbiodinium microadriaticum]
TRINITY_DN3140_c0_g1	4.992320292	1.033691375	0.000151142	0.005013349	3900	1
TRINITY_DN31419_c0_g1	6.641883621	0.684496022	3.34E-05	0.001436413	3012	1	OLP80434.1 Poly(A) RNA polymerase GLD2-A [Symbiodinium microadriaticum]
TRINITY_DN31437_c0_g1	10.60101787	0.672641742	3.24E-14	1.18E-11	355	1	OLP82350.1 hypothetical protein AK812_SmicGene36999 [Symbiodinium microadriaticum]
TRINITY_DN31438_c0_g1	7.674515922	0.84992071	4.15E-09	5.30E-07	1013	1
TRINITY_DN3143_c0_g1	7.890637346	0.56290571	3.02E-06	0.000182044	2149	1
TRINITY_DN31444_c0_g2	8.043559771	0.504821885	2.75E-06	0.000167581	2119	1	OLQ07836.1 hypothetical protein AK812_SmicGene8705 [Symbiodinium microadriaticum]
TRINITY_DN31445_c0_g1	8.398191663	0.366931583	0.00030454	0.008978089	4388	1	OLP81491.1 ABC transporter G family member 15 [Symbiodinium microadriaticum]
TRINITY_DN31445_c0_g2	9.366471746	0.66579463	1.64E-12	4.28E-10	497	1	OLP78943.1 Adenosylhomocysteinase [Symbiodinium microadriaticum]
TRINITY_DN31445_c0_g3	7.579330254	0.554562051	3.46E-05	0.001473565	3038	1	OLP81491.1 ABC transporter G family member 15 [Symbiodinium microadriaticum]
TRINITY_DN31449_c0_g1	9.048153442	-0.355343205	0.000175756	0.005691167	3995	1	OLQ07076.1 RNA polymerase II transcriptional coactivator SUB1 [Symbiodinium microadriaticum]
TRINITY_DN31453_c2_g1	7.20722107	-0.532269548	7.03E-05	0.00267888	3397	1	OLQ07312.1 hypothetical protein AK812_SmicGene9325 [Symbiodinium microadriaticum]
TRINITY_DN31456_c0_g1	4.533611264	1.129764311	4.22E-05	0.001746434	3128	1
TRINITY_DN31508_c0_g2	9.154854651	-0.39930723	7.95E-06	0.00042238	2436	1	OLP79685.1 hypothetical protein AK812_SmicGene40008 [Symbiodinium microadriaticum]
TRINITY_DN31508_c0_g3	9.043019691	0.527806483	1.90E-06	0.000121595	2023	1	OLQ05574.1 Dual specificity protein kinase shkE [Symbiodinium microadriaticum]
TRINITY_DN3150_c0_g1	8.555595632	0.668843677	8.28E-09	9.83E-07	1089	1	OLP96187.1 hypothetical protein AK812_SmicGene21581 [Symbiodinium microadriaticum]
TRINITY_DN31511_c0_g1	7.38376777	0.920007057	9.86E-09	1.15E-06	1106	1	GAX23186.1 hypothetical protein FisN_39Hh018 [Fistulifera solaris]
TRINITY_DN31517_c0_g3	10.78573658	0.840350652	7.94E-14	2.65E-11	387	1	OLQ05697.1 Glycine cleavage system H protein, mitochondrial [Symbiodinium microadriaticum]
TRINITY_DN31520_c0_g1	8.218968245	-0.376892083	0.000137886	0.004659669	3828	1	OLP87309.1 hypothetical protein AK812_SmicGene31466 [Symbiodinium microadriaticum]
TRINITY_DN31542_c0_g2	10.86983638	0.39339073	3.89E-05	0.001630595	3087	1	OLQ10895.1 Nucleoside-diphosphatase mig-23 [Symbiodinium microadriaticum]
TRINITY_DN31548_c0_g2	8.802936361	0.905953792	6.65E-12	1.54E-09	560	1	XP_002177790.1 predicted protein [Phaeodactylum tricornutum CCAP 1055/1] >EEC50604.1 predicted protein [Phaeodactylum tricornutum CCAP 1055/1]
TRINITY_DN31551_c0_g1	8.518228877	-0.415771296	3.10E-05	0.001346738	2976	1	OLQ09095.1 putative oxidoreductase, chloroplastic [Symbiodinium microadriaticum]
TRINITY_DN31559_c0_g1	10.54745718	0.460540642	3.41E-06	0.000202338	2182	1	OLP81475.1 hypothetical protein AK812_SmicGene37984 [Symbiodinium microadriaticum]
TRINITY_DN31602_c0_g1	7.325167747	1.152178673	5.53E-18	3.87E-15	184	1	OLQ09632.1 hypothetical protein AK812_SmicGene6721 [Symbiodinium microadriaticum]
TRINITY_DN31608_c0_g1	10.06598067	0.331504642	0.000140658	0.004732023	3845	1	OLP78641.1 Ornithine carbamoyltransferase [Symbiodinium microadriaticum]
TRINITY_DN31625_c0_g1	7.821893186	0.553578178	1.51E-05	0.000731001	2678	1	OLQ08731.1 Pleiotropic regulatory protein [Symbiodinium microadriaticum]
TRINITY_DN31630_c0_g1	10.14177657	-0.353098279	2.45E-05	0.001099648	2880	1	OLP79834.1 hypothetical protein AK812_SmicGene39835 [Symbiodinium microadriaticum]
TRINITY_DN31648_c0_g1	7.883706403	0.711371987	1.61E-10	2.86E-08	727	1
TRINITY_DN31675_c0_g1	7.57092089	0.522477662	0.000203852	0.006446018	4091	1
TRINITY_DN31689_c0_g1	7.886512025	0.48960726	9.64E-06	0.000495246	2517	1
TRINITY_DN31704_c0_g1	9.242019204	0.473597828	2.40E-06	0.000148566	2089	1
TRINITY_DN31729_c0_g1	9.255732827	0.612055068	1.62E-10	2.88E-08	728	1
TRINITY_DN31737_c0_g1	7.26276238	0.697997285	2.52E-08	2.68E-06	1214	1	OLP79677.1 Potassium voltage-gated channel protein Shal [Symbiodinium microadriaticum]
TRINITY_DN31739_c0_g1	8.993863522	-0.530615857	2.34E-08	2.52E-06	1204	1	OLP96171.1 ADP,ATP carrier protein [Symbiodinium microadriaticum]
TRINITY_DN31744_c0_g1	7.214269302	0.795836012	1.99E-11	4.15E-09	620	1	OLQ03039.1 Protein pelota-like [Symbiodinium microadriaticum]
TRINITY_DN31761_c0_g1	10.24944835	0.553914204	9.31E-06	0.000481608	2502	1	OLQ04051.1 Ferredoxin--NADP reductase, cyanelle [Symbiodinium microadriaticum]
TRINITY_DN31778_c0_g2	8.546239308	-0.591579943	6.29E-10	9.72E-08	837	1	ABO47907.1 unknown [Alexandrium fundyense]
TRINITY_DN31783_c0_g1	7.46832854	0.416446609	0.000264911	0.008029388	4268	1	KOO31401.1 carnitine o-palmitoyltransferase mitochondrial [Chrysochromulina tobinii]
TRINITY_DN31788_c0_g3	9.558299061	0.830347956	4.20E-14	1.49E-11	365	1	OLQ15662.1 putative ER lumen protein-retaining receptor C28H8.4 [Symbiodinium microadriaticum]
TRINITY_DN31804_c0_g1	10.07198437	0.538387176	4.59E-08	4.57E-06	1300	1	OLP93620.1 Centrosomal protein POC5 [Symbiodinium microadriaticum]
TRINITY_DN31815_c0_g1	8.674378931	0.415217863	0.0003126	0.009169728	4410	1	OLP91102.1 hypothetical protein AK812_SmicGene27229 [Symbiodinium microadriaticum]
TRINITY_DN31822_c0_g1	8.675899947	-0.437676034	1.66E-06	0.000108083	1992	1
TRINITY_DN31842_c0_g3	6.683423337	0.578786408	3.71E-05	0.001563785	3067	1	OLP90247.1 Pentatricopeptide repeat-containing protein, chloroplastic [Symbiodinium microadriaticum]
TRINITY_DN31852_c0_g1	7.519802017	-0.431636594	0.000244579	0.007508108	4214	1	OLP98712.1 hypothetical protein AK812_SmicGene18840 [Symbiodinium microadriaticum]
TRINITY_DN31857_c1_g1	10.37519549	-0.456373957	1.07E-07	9.86E-06	1409	1	OLP79512.1 V-type proton ATPase subunit F [Symbiodinium microadriaticum]
TRINITY_DN3185_c0_g1	10.77666245	0.497287111	3.02E-06	0.000181849	2148	1	OLQ08642.1 hypothetical protein AK812_SmicGene7771 [Symbiodinium microadriaticum]
TRINITY_DN31861_c0_g1	8.337739774	-0.467870319	1.63E-06	0.000106306	1985	1	OLQ06239.1 hypothetical protein AK812_SmicGene10475 [Symbiodinium microadriaticum]
TRINITY_DN31880_c0_g2	8.270817397	0.44375392	0.000212745	0.006691248	4113	1	OLP96883.1 Ankyrin-3 [Symbiodinium microadriaticum]
TRINITY_DN31883_c0_g2	8.478413758	1.103363162	3.22E-29	1.23E-25	34	1
TRINITY_DN31886_c0_g1	8.791138427	0.712211692	2.59E-07	2.11E-05	1587	1	OLQ06126.1 ATP-dependent RNA helicase DHX36 [Symbiodinium microadriaticum]
TRINITY_DN31890_c0_g2	9.651593075	0.834510617	4.74E-17	2.86E-14	214	1	OLP85798.1 hypothetical protein AK812_SmicGene33182 [Symbiodinium microadriaticum]
TRINITY_DN31891_c0_g1	8.409199801	0.525450439	1.14E-06	7.79E-05	1900	1	OLQ01420.1 hypothetical protein AK812_SmicGene15834 [Symbiodinium microadriaticum]
TRINITY_DN31897_c0_g1	7.26072156	-0.668427378	2.82E-08	2.96E-06	1235	1
TRINITY_DN31903_c0_g2	8.306524839	0.542214228	8.39E-07	5.91E-05	1836	1	OLP80534.1 hypothetical protein AK812_SmicGene39041 [Symbiodinium microadriaticum]
TRINITY_DN31907_c0_g1	8.091656465	0.557034352	5.22E-06	0.000294678	2293	1	OLP96074.1 Peptide methionine sulfoxide reductase MsrA [Symbiodinium microadriaticum]
TRINITY_DN31940_c0_g1	10.87311623	0.728337544	5.26E-10	8.30E-08	820	1	OLQ09854.1 hypothetical protein AK812_SmicGene6501 [Symbiodinium microadriaticum]
TRINITY_DN31954_c0_g1	8.838264335	0.701664922	4.13E-12	9.94E-10	538	1	OLQ06801.1 Kinesin-related protein 1 [Symbiodinium microadriaticum]
TRINITY_DN31961_c0_g1	8.053830498	0.590247404	4.12E-08	4.15E-06	1283	1	OLP76142.1 hypothetical protein AK812_SmicGene43963 [Symbiodinium microadriaticum]
TRINITY_DN31969_c0_g2	9.793337604	0.366405284	0.000100378	0.003587029	3620	1	OLQ15109.1 hypothetical protein AK812_SmicGene696 [Symbiodinium microadriaticum]
TRINITY_DN32000_c0_g1	8.342190855	0.422941654	8.40E-05	0.003106807	3497	1
TRINITY_DN32008_c0_g1	10.31394118	0.41988195	5.46E-05	0.002169677	3255	1	OLP86386.1 Hypoxia-inducible factor 1-alpha inhibitor [Symbiodinium microadriaticum]
TRINITY_DN32017_c0_g3	9.535708799	0.465634984	2.34E-05	0.001060712	2852	1	OLQ13669.1 Phospho-2-dehydro-3-deoxyheptonate aldolase [Symbiodinium microadriaticum]
TRINITY_DN32023_c0_g1	8.184956903	0.790427703	9.22E-10	1.36E-07	876	1	OLQ09831.1 hypothetical protein AK812_SmicGene6519 [Symbiodinium microadriaticum]
TRINITY_DN32061_c0_g1	9.624074341	0.896567532	5.67E-12	1.33E-09	551	1	OLQ08317.1 hypothetical protein AK812_SmicGene8211 [Symbiodinium microadriaticum]
TRINITY_DN32084_c0_g1	6.910284571	0.870696529	2.98E-08	3.10E-06	1242	1
TRINITY_DN32096_c0_g1	9.158758289	0.435735684	3.37E-05	0.001443669	3022	1	OLQ10617.1 hypothetical protein AK812_SmicGene5659 [Symbiodinium microadriaticum]
TRINITY_DN32114_c0_g1	8.474823101	0.427021621	1.98E-05	0.000919791	2784	1	OLP91713.1 hypothetical protein AK812_SmicGene26556 [Symbiodinium microadriaticum]
TRINITY_DN32115_c0_g1	10.61594893	0.57347022	3.00E-07	2.39E-05	1619	1
TRINITY_DN32152_c0_g1	8.543576802	0.517646121	2.28E-06	0.000142245	2072	1	OLP99221.1 Serine hydroxymethyltransferase, mitochondrial [Symbiodinium microadriaticum]
TRINITY_DN32175_c0_g1	7.254099328	-0.499066129	1.80E-05	0.000845651	2751	1	XP_009035135.1 hypothetical protein AURANDRAFT_23404 [Aureococcus anophagefferens] >EGB10328.1 hypothetical protein AURANDRAFT_23404 [Aureococcus anophagefferens]
TRINITY_DN32176_c0_g1	8.656059702	0.903800132	9.70E-09	1.14E-06	1102	1	OLP90579.1 50S ribosomal protein L4 [Symbiodinium microadriaticum]
TRINITY_DN32192_c0_g1	10.36166469	0.576096886	5.15E-07	3.84E-05	1733	1	OLP99006.1 Superoxide dismutase [Mn] [Symbiodinium microadriaticum]
TRINITY_DN32197_c0_g1	9.112845529	-0.499269702	6.01E-08	5.82E-06	1335	1	OLQ06863.1 AMMECR1-like protein [Symbiodinium microadriaticum]
TRINITY_DN32202_c0_g1	6.2706318	0.738213571	1.39E-06	9.21E-05	1948	1	OQR92864.1 UPF0489 protein C5orf22-like [Achlya hypogyna]
TRINITY_DN32210_c0_g1	8.316961664	-0.437955701	9.37E-05	0.003393444	3571	1	OLP92284.1 Copia protein [Symbiodinium microadriaticum]
TRINITY_DN32211_c0_g1	8.965030085	-0.439948202	7.35E-06	0.000395152	2406	1	HHO54481.1 proline--tRNA ligase [Deltaproteobacteria bacterium]
TRINITY_DN32216_c0_g1	3.70251467	1.785620371	6.02E-07	4.43E-05	1759	1
TRINITY_DN32217_c1_g1	10.71202496	0.736081424	5.29E-07	3.93E-05	1740	1	OLP92804.1 hypothetical protein AK812_SmicGene25345 [Symbiodinium microadriaticum]
TRINITY_DN32224_c0_g1	9.278001395	0.62602125	8.61E-10	1.28E-07	868	1	OLP86967.1 Anamorsin-like [Symbiodinium microadriaticum]
TRINITY_DN32240_c0_g1	7.925073007	-0.451044657	0.000108568	0.003824766	3672	1
TRINITY_DN32260_c0_g1	7.346888495	-0.484151837	7.50E-05	0.002836003	3423	1	OLQ04304.1 Actin-3 [Symbiodinium microadriaticum]
TRINITY_DN32262_c0_g2	6.849261198	-0.504433273	9.66E-05	0.003473126	3598	1
TRINITY_DN32265_c0_g1	8.127640466	-0.41302595	0.000321407	0.00936648	4439	1	XP_002785689.1 RNA polymerase Rpb7, putative [Perkinsus marinus ATCC 50983] >EER17485.1 RNA polymerase Rpb7, putative [Perkinsus marinus ATCC 50983]
TRINITY_DN32270_c0_g1	2.772524675	2.076994652	2.38E-06	0.00014715	2088	1
TRINITY_DN32272_c0_g1	6.894259085	0.517073243	0.000178071	0.005747395	4008	1	OLP86434.1 Dual specificity protein phosphatase 1 [Symbiodinium microadriaticum]
TRINITY_DN32277_c0_g1	11.27526614	0.510267666	3.96E-11	7.78E-09	658	1	OLP77966.1 hypothetical protein AK812_SmicGene41912 [Symbiodinium microadriaticum]
TRINITY_DN32284_c0_g1	10.10644157	-0.372217622	0.000204747	0.00647117	4093	1	OLQ03790.1 Dynein heavy chain 1, axonemal [Symbiodinium microadriaticum]
TRINITY_DN32286_c0_g2	10.50001224	0.403663934	0.000177603	0.005736588	4005	1	OLQ14078.1 40S ribosomal protein S6 [Symbiodinium microadriaticum]
TRINITY_DN32293_c0_g1	10.19697467	0.502257792	2.48E-08	2.65E-06	1212	1	OLP98469.1 Alpha-ketoglutarate-dependent dioxygenase alkB-like 3 [Symbiodinium microadriaticum]
TRINITY_DN32304_c0_g1	8.673471872	0.620174132	6.45E-05	0.002492544	3350	1
TRINITY_DN32308_c0_g1	10.1529552	0.409138903	0.000146588	0.004887345	3880	1	OLP93031.1 hypothetical protein AK812_SmicGene25096 [Symbiodinium microadriaticum]
TRINITY_DN32314_c0_g1	7.95770968	0.677847327	8.29E-08	7.79E-06	1376	1	OLQ02731.1 hypothetical protein AK812_SmicGene14401 [Symbiodinium microadriaticum]
TRINITY_DN32325_c0_g1	9.706957096	0.746806968	3.32E-12	8.28E-10	519	1	OLP77191.1 Nudix hydrolase 14, chloroplastic, partial [Symbiodinium microadriaticum]
TRINITY_DN32331_c0_g1	9.989260474	0.669369845	1.06E-06	7.27E-05	1877	1	OLP95751.1 hypothetical protein AK812_SmicGene22103 [Symbiodinium microadriaticum]
TRINITY_DN32340_c0_g1	8.882848897	0.670406593	2.49E-10	4.26E-08	757	1	OLP86230.1 60S ribosomal protein L7-like 1 [Symbiodinium microadriaticum]
TRINITY_DN32356_c0_g2	9.554738778	0.774682341	1.73E-16	9.67E-14	232	1	OLP93080.1 Peroxisome biogenesis protein 19-1 [Symbiodinium microadriaticum]
TRINITY_DN32359_c0_g1	9.490094083	-0.428127566	1.16E-06	7.88E-05	1903	1	OLP89899.1 Sodium channel protein type 3 subunit alpha [Symbiodinium microadriaticum]
TRINITY_DN32377_c0_g1	8.351909905	0.579814241	1.02E-06	7.05E-05	1869	1	OLP85250.1 E3 ubiquitin-protein ligase [Symbiodinium microadriaticum]
TRINITY_DN32381_c0_g1	8.92228379	-0.498031465	3.03E-07	2.42E-05	1621	1	OLP83311.1 Retinoschisin, partial [Symbiodinium microadriaticum]
TRINITY_DN32385_c0_g1	6.901769131	-0.565373516	7.77E-06	0.000413924	2428	1	OLQ08574.1 Ubiquitin carboxyl-terminal hydrolase isozyme L3 [Symbiodinium microadriaticum]
TRINITY_DN32386_c0_g1	7.341222365	1.003827322	3.11E-17	1.94E-14	207	1
TRINITY_DN32387_c0_g1	2.757685249	2.042145898	0.000192658	0.006140695	4058	1
TRINITY_DN32399_c0_g1	7.557063558	-0.592290095	2.34E-07	1.93E-05	1564	1	OLQ02806.1 Microtubule-associated protein RP/EB family member 1C [Symbiodinium microadriaticum]
TRINITY_DN32404_c0_g1	8.980008498	0.636177315	3.63E-12	8.94E-10	525	1	OLQ14094.1 hypothetical protein AK812_SmicGene1882 [Symbiodinium microadriaticum]
TRINITY_DN32416_c0_g1	6.800379813	-0.513208599	0.000101406	0.003617771	3626	1	OLQ06903.1 Peptidyl-prolyl cis-trans isomerase G [Symbiodinium microadriaticum]
TRINITY_DN32424_c0_g1	8.180993226	0.457690106	2.44E-05	0.001099074	2875	1	OLP89702.1 Methyltransferase-like protein 7B [Symbiodinium microadriaticum]
TRINITY_DN32426_c0_g2	8.974883011	-0.413997187	7.50E-05	0.002833753	3422	1	OLP91533.1 hypothetical protein AK812_SmicGene26764 [Symbiodinium microadriaticum]
TRINITY_DN32429_c0_g2	9.767141217	0.515120542	8.91E-06	0.000464948	2479	1	OLP91931.1 hypothetical protein AK812_SmicGene26319 [Symbiodinium microadriaticum]
TRINITY_DN32449_c0_g2	10.25515246	0.407144648	9.48E-05	0.003425164	3579	1	OLP94596.1 hypothetical protein AK812_SmicGene23379 [Symbiodinium microadriaticum]
TRINITY_DN32454_c0_g1	9.220123544	0.433761656	1.91E-06	0.000121597	2027	1	OLP87801.1 DEAD-box ATP-dependent RNA helicase 35 [Symbiodinium microadriaticum]
TRINITY_DN32464_c0_g1	8.992738681	-0.350790079	0.000113982	0.003981886	3703	1
TRINITY_DN32479_c1_g1	9.599606133	-0.343352519	0.000114102	0.003983938	3705	1	OLQ10710.1 Alpha-methylacyl-CoA racemase [Symbiodinium microadriaticum]
TRINITY_DN32479_c1_g2	9.235869627	0.632821412	1.87E-13	5.89E-11	411	1	OLQ08686.1 Phosphatidylinositol 4-phosphate 5-kinase 5 [Symbiodinium microadriaticum]
TRINITY_DN3248_c0_g1	8.850530242	-0.584822726	2.35E-08	2.52E-06	1205	1
TRINITY_DN32493_c0_g2	8.833727648	0.459477192	1.36E-05	0.00066419	2641	1	ELT95474.1 hypothetical protein CAPTEDRAFT_151610 [Capitella teleta]
TRINITY_DN32511_c0_g1	7.991751703	0.611458619	7.46E-09	8.98E-07	1075	1	OLP96523.1 hypothetical protein AK812_SmicGene21244 [Symbiodinium microadriaticum]
TRINITY_DN32516_c0_g1	7.137527106	1.208900307	6.96E-12	1.60E-09	562	1	OLP86641.1 hypothetical protein AK812_SmicGene32233 [Symbiodinium microadriaticum]
TRINITY_DN32522_c0_g1	9.756437931	-0.315807709	0.000326974	0.009484954	4459	1	XP_002772091.1 conserved hypothetical protein [Perkinsus marinus ATCC 50983] >EER03907.1 conserved hypothetical protein [Perkinsus marinus ATCC 50983]
TRINITY_DN3253_c0_g1	8.824141501	0.93404852	3.55E-11	7.08E-09	649	1	XP_016275499.1 Peptidyl-prolyl cis-trans isomerase, FKBP-type [Rhodotorula toruloides NP11] >EMS24380.1 Peptidyl-prolyl cis-trans isomerase, FKBP-type [Rhodotorula toruloides NP11] >PRQ76340.1 hypothetical protein AAT19DRAFT_13362 [Rhodotorula toruloides] >CDR42028.1 RHTO0S06e08944g1_1 [Rhodotorula toruloides]
TRINITY_DN32562_c0_g1	8.473078083	0.550745927	9.75E-07	6.77E-05	1862	1	OLQ02887.1 hypothetical protein AK812_SmicGene14226 [Symbiodinium microadriaticum]
TRINITY_DN32622_c1_g1	7.549456565	-0.429008791	0.000257976	0.007852295	4250	1	OLP95546.1 hypothetical protein AK812_SmicGene22319 [Symbiodinium microadriaticum]
TRINITY_DN32623_c0_g1	10.73562334	0.428445408	0.000231659	0.00719516	4165	1	XP_029195021.1 calmodulin-like protein 12 [Acropora millepora]
TRINITY_DN32632_c0_g1	9.211730499	0.340206896	0.000142699	0.004791032	3853	1
TRINITY_DN32641_c0_g1	8.665901088	0.473573969	7.24E-07	5.20E-05	1801	1	CAB1120846.1 unnamed protein product [Ectocarpus sp. CCAP 1310/34]
TRINITY_DN32651_c0_g1	6.987198173	0.809723863	7.56E-07	5.40E-05	1812	1	OLQ01670.1 hypothetical protein AK812_SmicGene15559 [Symbiodinium microadriaticum]
TRINITY_DN32698_c0_g1	9.947375198	0.340169008	5.87E-05	0.002306068	3294	1	OLQ07281.1 Glucan 1,3-beta-glucosidase [Symbiodinium microadriaticum]
TRINITY_DN32699_c0_g2	7.33892899	-0.555528188	1.25E-05	0.000622098	2608	1	OJW66925.1 hypothetical protein BGO68_01725 [Candidatus Amoebophilus sp. 36-38]
TRINITY_DN32702_c0_g2	7.524110614	-0.478275686	8.02E-05	0.002990123	3471	1
TRINITY_DN32742_c0_g1	7.572655899	0.5023918	9.10E-05	0.003316099	3550	1	OLQ15134.1 hypothetical protein AK812_SmicGene779 [Symbiodinium microadriaticum]
TRINITY_DN32745_c0_g2	8.679244613	0.332703557	0.000334243	0.009662214	4475	1	OJX57104.1 hypothetical protein BGO89_11405 [Candidatus Kapabacteria thiocyanatum]
TRINITY_DN32747_c0_g1	9.482898026	0.435474243	0.000206151	0.006509188	4097	1	OLP78966.1 Pentatricopeptide repeat-containing protein, chloroplastic [Symbiodinium microadriaticum]
TRINITY_DN32762_c0_g1	9.82217715	-0.351850192	0.000112491	0.003937246	3696	1	OLP89921.1 hypothetical protein AK812_SmicGene28580 [Symbiodinium microadriaticum]
TRINITY_DN32793_c0_g2	10.31176994	0.445915314	9.29E-06	0.000480905	2500	1	OLQ01912.1 Chaperone protein DnaJ [Symbiodinium microadriaticum]
TRINITY_DN32802_c0_g1	-7.247645121	11.01033684	1.05E-05	0.000536472	2542	1	BBC16077.1 Ycf2 [Dendrobium officinale] >BBC16087.1 Ycf2 [Dendrobium officinale]
TRINITY_DN32810_c0_g1	8.162439142	0.469726545	0.000144447	0.004837145	3863	1	OLQ14347.1 Cyclic nucleotide-gated cation channel alpha-4 [Symbiodinium microadriaticum]
TRINITY_DN32811_c1_g1	6.90617117	-0.606179346	5.64E-05	0.002228318	3274	1	OLP92749.1 hypothetical protein AK812_SmicGene25414 [Symbiodinium microadriaticum]
TRINITY_DN32835_c0_g1	8.583907877	-0.439474857	9.07E-06	0.000471152	2490	1
TRINITY_DN32841_c0_g1	8.937265759	-0.358359753	0.000107863	0.00380511	3667	1	OLP81214.1 Calcium-dependent protein kinase 2, partial [Symbiodinium microadriaticum]
TRINITY_DN32845_c0_g2	9.5551754	0.696366095	8.00E-12	1.82E-09	569	1	OLP97391.1 Uncharacterized protein AK812_SmicGene20278 [Symbiodinium microadriaticum]
TRINITY_DN32871_c0_g1	9.454254578	0.37548941	6.35E-06	0.000348448	2358	1	OLP89008.1 Dynein heavy chain 5, axonemal [Symbiodinium microadriaticum]
TRINITY_DN32876_c0_g3	7.038993291	0.518352138	0.000296558	0.008794713	4362	1	OLP95793.1 Dual specificity protein phosphatase 19 [Symbiodinium microadriaticum]
TRINITY_DN32906_c0_g1	8.835295198	-0.378899081	0.000228388	0.007108268	4155	1	CEL97957.1 unnamed protein product [Vitrella brassicaformis CCMP3155]
TRINITY_DN32906_c0_g2	6.780668025	-0.464392941	0.000273313	0.008235798	4293	1	CEL97957.1 unnamed protein product [Vitrella brassicaformis CCMP3155]
TRINITY_DN32911_c0_g1	7.595897311	0.490745504	1.03E-05	0.00052296	2536	1
TRINITY_DN32921_c0_g1	2.282707692	3.430936644	5.94E-06	0.000328687	2338	1
TRINITY_DN32922_c0_g2	10.12923558	0.835105681	1.98E-13	6.21E-11	413	1	OLQ05865.1 Developmentally-regulated G-protein 2 [Symbiodinium microadriaticum]
TRINITY_DN32938_c0_g1	7.922374528	0.993473665	1.96E-14	7.57E-12	334	1	OLP88547.1 hypothetical protein AK812_SmicGene30102 [Symbiodinium microadriaticum]
TRINITY_DN32941_c0_g2	9.506064862	-0.334382424	0.000139703	0.004709996	3837	1	CEM29856.1 unnamed protein product [Vitrella brassicaformis CCMP3155]
TRINITY_DN32965_c0_g1	6.495863472	-0.732522793	1.44E-06	9.53E-05	1955	1	XP_028566501.1 acyl-coenzyme A thioesterase THEM4 [Podarcis muralis]
TRINITY_DN32969_c0_g1	8.468107134	0.510716338	1.76E-05	0.000829207	2743	1	OLQ07125.1 hypothetical protein AK812_SmicGene9489 [Symbiodinium microadriaticum]
TRINITY_DN32973_c0_g1	8.692842107	-0.459088082	3.12E-05	0.001354029	2979	1	OLP87881.1 hypothetical protein AK812_SmicGene30852 [Symbiodinium microadriaticum]
TRINITY_DN32982_c0_g1	7.608352259	0.609992863	2.57E-06	0.00015814	2101	1	OLP96767.1 hypothetical protein AK812_SmicGene20967 [Symbiodinium microadriaticum]
TRINITY_DN32988_c0_g2	7.937986121	0.56564909	7.44E-08	7.07E-06	1363	1	OLP97448.1 DnaJ-like subfamily B member 6 [Symbiodinium microadriaticum]
TRINITY_DN32989_c0_g1	8.039128851	-0.490045065	1.15E-05	0.000577064	2581	1	OLQ09284.1 Transmembrane protein 110 [Symbiodinium microadriaticum]
TRINITY_DN33003_c0_g1	9.77876123	0.530578574	1.11E-07	1.02E-05	1416	1	OLP99561.1 hypothetical protein AK812_SmicGene17854 [Symbiodinium microadriaticum]
TRINITY_DN33007_c0_g1	7.330940322	0.464809233	6.17E-05	0.00240523	3320	1
TRINITY_DN33041_c0_g1	8.813019143	-0.370070729	0.000241187	0.007420994	4204	1
TRINITY_DN3304_c0_g1	9.604407356	0.474643768	4.80E-05	0.001941361	3197	1	OLP91172.1 hypothetical protein AK812_SmicGene27159 [Symbiodinium microadriaticum]
TRINITY_DN33058_c0_g1	9.963727835	0.430016649	5.96E-05	0.002334686	3304	1
TRINITY_DN3306_c0_g1	7.610634189	0.732562074	1.18E-09	1.71E-07	893	1	XP_013783053.1 dnaJ homolog subfamily B member 9-like [Limulus polyphemus]
TRINITY_DN33084_c0_g3	8.72126537	0.680065951	9.53E-06	0.000490558	2512	1	OLQ14848.1 hypothetical protein AK812_SmicGene1028 [Symbiodinium microadriaticum]
TRINITY_DN33115_c0_g1	9.844013951	0.501695283	6.45E-09	7.88E-07	1058	1	OLQ02287.1 Structural maintenance of chromosomes protein 2 [Symbiodinium microadriaticum]
TRINITY_DN33122_c0_g1	8.360589238	-0.450105992	5.10E-06	0.000288117	2290	1	OLP95647.1 hypothetical protein AK812_SmicGene22214 [Symbiodinium microadriaticum]
TRINITY_DN33139_c0_g3	7.881162438	0.515138968	0.000126558	0.004334601	3777	1	OLP86986.1 Serine/threonine protein phosphatase 2A 59 kDa regulatory subunit B eta isoform [Symbiodinium microadriaticum]
TRINITY_DN33153_c0_g1	8.999242278	-0.342429732	0.000109037	0.003837118	3676	1	OLP86163.1 hypothetical protein AK812_SmicGene32756, partial [Symbiodinium microadriaticum]
TRINITY_DN33170_c0_g1	7.452073591	-0.516242969	0.000117224	0.004077539	3719	1	OLP87484.1 GTP-binding protein yptV4 [Symbiodinium microadriaticum]
TRINITY_DN33183_c0_g1	8.927117601	0.351140339	0.000255983	0.00780778	4241	1	OLP82330.1 Polyphosphoinositide phosphatase [Symbiodinium microadriaticum]
TRINITY_DN33187_c0_g5	8.749207266	0.364545086	0.000199588	0.006328216	4080	1	OLQ04808.1 Potassium voltage-gated channel subfamily F member 1 [Symbiodinium microadriaticum]
TRINITY_DN33200_c1_g1	10.38960937	0.428211209	3.44E-06	0.000203812	2184	1	PRP75021.1 hypothetical protein PROFUN_07414 [Planoprotostelium fungivorum]
TRINITY_DN33200_c1_g2	9.309052788	0.81979992	4.53E-16	2.34E-13	250	1
TRINITY_DN33214_c0_g1	7.432680898	0.499430034	0.000328651	0.009523945	4464	1	OLQ15162.1 hypothetical protein AK812_SmicGene597 [Symbiodinium microadriaticum]
TRINITY_DN33244_c0_g1	8.544430378	0.622547267	5.97E-06	0.000330142	2341	1	OLQ04052.1 D-lactate dehydrogenase [Symbiodinium microadriaticum]
TRINITY_DN33245_c0_g1	9.012894999	0.448750496	7.94E-05	0.002966486	3464	1	OLP81085.1 hypothetical protein AK812_SmicGene38422 [Symbiodinium microadriaticum]
TRINITY_DN33252_c0_g2	10.39735019	0.320587623	0.000230992	0.00717616	4164	1
TRINITY_DN33263_c0_g1	9.533005877	0.723033789	1.91E-07	1.63E-05	1516	1
TRINITY_DN33268_c0_g1	9.656895441	0.509545808	2.99E-09	3.98E-07	972	1	OLP92119.1 hypothetical protein AK812_SmicGene26103 [Symbiodinium microadriaticum]
TRINITY_DN33268_c0_g2	6.247023741	0.875843588	1.72E-05	0.000816037	2730	1
TRINITY_DN3327_c0_g1	8.575985026	-0.377088018	0.000122078	0.004213508	3748	1	XP_005759938.1 hypothetical protein EMIHUDRAFT_438567 [Emiliania huxleyi CCMP1516] >EOD07509.1 hypothetical protein EMIHUDRAFT_438567 [Emiliania huxleyi CCMP1516]
TRINITY_DN33282_c0_g1	8.818536559	0.409286622	0.000140767	0.004733521	3847	1
TRINITY_DN33286_c0_g2	10.11202009	0.376674091	0.000331326	0.009595041	4467	1	OLQ14501.1 putative rhodanese domain-containing dual specificity protein phosphatase [Symbiodinium microadriaticum]
TRINITY_DN33306_c0_g1	9.069025197	-0.504737749	3.99E-07	3.08E-05	1675	1	WP_127040458.1 MULTISPECIES: D-2-hydroxyacid dehydrogenase [unclassified Sporomusaceae]
TRINITY_DN33307_c0_g1	10.4627384	0.534534523	1.00E-06	6.94E-05	1865	1	OLP87798.1 hypothetical protein AK812_SmicGene30965 [Symbiodinium microadriaticum]
TRINITY_DN33333_c0_g1	9.462760158	0.689869171	6.31E-13	1.77E-10	460	1
TRINITY_DN33364_c0_g1	8.909128026	0.344287288	0.000286482	0.008560843	4329	1	OLQ10488.1 hypothetical protein AK812_SmicGene5818 [Symbiodinium microadriaticum]
TRINITY_DN33379_c0_g1	8.976567395	0.376026341	0.000255275	0.007790256	4239	1	OLP95113.1 hypothetical protein AK812_SmicGene22805 [Symbiodinium microadriaticum]
TRINITY_DN33392_c0_g1	7.860692789	0.72649136	3.65E-11	7.27E-09	650	1
TRINITY_DN33393_c0_g1	10.33591234	0.441013312	2.95E-06	0.000178413	2140	1	RCL51676.1 magnesium chelatase ATPase subunit I [Synechococcus sp. MED-G71] >RPF75677.1 magnesium chelatase ATPase subunit I [Synechococcus sp. TMED155]
TRINITY_DN33394_c0_g1	8.212267643	-0.5979526	7.22E-07	5.19E-05	1800	1	OLP83666.1 Methyl-CpG-binding domain protein 4 [Symbiodinium microadriaticum]
TRINITY_DN33396_c0_g2	8.437568604	0.495870449	1.00E-04	0.003575033	3618	1	OLP96236.1 hypothetical protein AK812_SmicGene21564 [Symbiodinium microadriaticum]
TRINITY_DN33417_c0_g1	7.62489701	0.975551154	1.71E-11	3.64E-09	610	1	OLP86352.1 putative oxidoreductase C1F5.03c [Symbiodinium microadriaticum]
TRINITY_DN33426_c0_g2	7.813711589	0.76328281	3.86E-09	4.97E-07	1005	1	OLP83206.1 Protein MEI2-like 4 [Symbiodinium microadriaticum]
TRINITY_DN33427_c0_g1	8.709657196	-0.379633954	6.86E-05	0.002618404	3387	1	OLP89427.1 2,5-dichlorohydroquinone reductive dechlorinase [Symbiodinium microadriaticum]
TRINITY_DN33445_c0_g1	7.218418036	0.628683294	3.41E-06	0.000202338	2181	1	OLP93489.1 tRNA-dihydrouridine(20) synthase [NAD(P)+] [Symbiodinium microadriaticum]
TRINITY_DN33451_c0_g1	9.519800884	0.415472156	1.23E-05	0.000613444	2603	1	OLP79290.1 50S ribosomal protein L16 [Symbiodinium microadriaticum]
TRINITY_DN33454_c0_g1	9.37467829	0.83798786	8.15E-20	7.33E-17	144	1	OLP84658.1 putative palmitoyltransferase ZDHHC14 [Symbiodinium microadriaticum]
TRINITY_DN33457_c0_g1	6.458841208	-0.667797944	0.000126641	0.004336309	3778	1	AQS99250.1 type I polyketide synthase [Gambierdiscus excentricus]
TRINITY_DN33465_c0_g2	7.758757005	-0.617282686	1.24E-08	1.42E-06	1129	1	OLP76895.1 putative glycerophosphoryl diester phosphodiesterase YhdW [Symbiodinium microadriaticum]
TRINITY_DN33466_c0_g1	7.23699266	0.443152224	0.000252801	0.007731159	4230	1	XP_005843989.1 hypothetical protein CHLNCDRAFT_8704, partial [Chlorella variabilis] >EFN51887.1 hypothetical protein CHLNCDRAFT_8704, partial [Chlorella variabilis]
TRINITY_DN33476_c0_g1	9.193847447	-0.323283377	0.000264076	0.0080097	4265	1	OLP87014.1 hypothetical protein AK812_SmicGene31810 [Symbiodinium microadriaticum]
TRINITY_DN33480_c0_g1	5.599412344	-0.920363046	2.03E-07	1.71E-05	1530	1	PNH12418.1 N-acetyltransferase 9-like protein [Tetrabaena socialis]
TRINITY_DN33482_c0_g2	8.073318333	-0.597852327	4.31E-07	3.29E-05	1693	1	WP_149737480.1 antibiotic biosynthesis monooxygenase [Rhizobium sp. RU20A] >SIQ18244.1 autoinducer 2-degrading protein [Rhizobium sp. RU20A]
TRINITY_DN33498_c0_g1	10.14047873	0.840652004	1.64E-12	4.28E-10	496	1	CEL98446.1 unnamed protein product [Vitrella brassicaformis CCMP3155]
TRINITY_DN33505_c0_g1	10.49152503	0.763214935	1.89E-15	8.80E-13	277	1	OLP93148.1 Cathepsin E [Symbiodinium microadriaticum]
TRINITY_DN33514_c0_g1	9.943082999	0.813913427	3.42E-20	3.27E-17	135	1	OLQ00399.1 Kelch-like protein 5 [Symbiodinium microadriaticum]
TRINITY_DN33522_c0_g1	8.877191713	-0.506141187	3.69E-07	2.86E-05	1667	1	OLQ11871.1 hypothetical protein AK812_SmicGene4296 [Symbiodinium microadriaticum]
TRINITY_DN33522_c0_g3	9.328866434	0.469824205	0.000104172	0.00369404	3648	1	OLP89577.1 ER lumen protein-retaining receptor 2 [Symbiodinium microadriaticum]
TRINITY_DN33526_c0_g1	8.990892656	0.876561513	1.10E-15	5.35E-13	266	1	OLP87268.1 Carboxylesterase 3B [Symbiodinium microadriaticum]
TRINITY_DN33531_c0_g1	8.883915474	0.521208444	8.63E-05	0.003175766	3516	1	OLQ12134.1 hypothetical protein AK812_SmicGene3955 [Symbiodinium microadriaticum]
TRINITY_DN33541_c0_g4	9.962818313	0.917188541	1.49E-19	1.32E-16	146	1	XP_012896664.1 uncharacterized protein [Blastocystis hominis] >CBK22616.2 unnamed protein product [Blastocystis hominis]
TRINITY_DN33557_c0_g1	4.442308957	-1.220807813	9.38E-05	0.003395398	3572	1
TRINITY_DN33565_c0_g3	7.088350835	0.705011732	4.19E-08	4.20E-06	1288	1	TVQ73490.1 N-acylglucosamine 2-epimerase [Balneolaceae bacterium]
TRINITY_DN3356_c0_g1	8.335035727	0.95637487	2.15E-09	2.94E-07	945	1
TRINITY_DN33570_c0_g2	8.08738348	-0.440469603	8.97E-05	0.003279961	3537	1	XP_010538779.1 PREDICTED: protein FIZZY-RELATED 2-like [Tarenaya hassleriana]
TRINITY_DN33574_c0_g1	6.705920946	0.715253765	2.06E-06	0.000130386	2045	1
TRINITY_DN3358_c0_g1	8.015897799	0.816247784	2.25E-11	4.61E-09	631	1	WP_150240007.1 pyridoxamine 5-phosphate oxidase family protein [Nocardiopsis quinghaiensis]"
TRINITY_DN33609_c0_g2	10.89763073	0.428972023	1.87E-06	0.000119894	2020	1	OLP89867.1 hypothetical protein AK812_SmicGene28626 [Symbiodinium microadriaticum]
TRINITY_DN33609_c0_g3	8.777929237	0.409163083	2.00E-05	0.00092914	2791	1	OLP86739.1 hypothetical protein AK812_SmicGene32125 [Symbiodinium microadriaticum]
TRINITY_DN33622_c0_g2	10.1079934	0.670027613	1.30E-12	3.44E-10	488	1	OLQ09095.1 putative oxidoreductase, chloroplastic [Symbiodinium microadriaticum]
TRINITY_DN33624_c0_g1	9.221094363	0.954185562	5.95E-15	2.55E-12	302	1	OLP80014.1 hypothetical protein AK812_SmicGene39632 [Symbiodinium microadriaticum]
TRINITY_DN33651_c1_g1	10.37510499	-0.313576376	0.000272149	0.008210284	4288	1
TRINITY_DN33653_c0_g1	6.39122477	0.917103647	4.23E-10	6.80E-08	805	1	OLQ14048.1 putative methyltransferase NSUN5 [Symbiodinium microadriaticum]
TRINITY_DN33663_c0_g2	8.021920501	0.66359672	2.54E-05	0.001136746	2894	1
TRINITY_DN33681_c0_g1	9.895695267	0.374757674	0.000165596	0.005420488	3952	1	AFY28687.1 acetyltransferase, N-acetylglutamate synthase [Cyanobium gracile PCC 6307]
TRINITY_DN33688_c0_g1	8.899002996	0.477334936	9.83E-06	0.000504217	2523	1	OLQ08935.1 hypothetical protein AK812_SmicGene7518 [Symbiodinium microadriaticum]
TRINITY_DN33688_c0_g2	8.121847899	0.750828224	2.37E-08	2.54E-06	1207	1	OLP93250.1 E3 ubiquitin ligase BIG BROTHER-related [Symbiodinium microadriaticum]
TRINITY_DN33703_c0_g2	9.434144956	0.53483383	1.76E-08	1.95E-06	1170	1	OLP90744.1 Saccharopepsin [Symbiodinium microadriaticum]
TRINITY_DN33704_c0_g1	6.891317488	-0.485859053	0.000277606	0.008339906	4306	1	OLP84559.1 hypothetical protein AK812_SmicGene34557 [Symbiodinium microadriaticum]
TRINITY_DN33713_c0_g1	8.60176033	0.915682111	7.81E-17	4.59E-14	220	1	OLP92792.1 hypothetical protein AK812_SmicGene25382 [Symbiodinium microadriaticum]
TRINITY_DN33724_c0_g1	11.89968797	0.631314851	7.57E-09	9.08E-07	1078	1	OLP98627.1 Legumain [Symbiodinium microadriaticum]
TRINITY_DN33730_c1_g2	9.02683872	0.64461435	1.06E-09	1.55E-07	884	1	OLP85512.1 Ankyrin repeat and KH domain-containing protein [Symbiodinium microadriaticum]
TRINITY_DN33747_c0_g1	9.704609115	0.417813665	1.88E-06	0.000120572	2022	1	PNW86693.1 hypothetical protein CHLRE_02g095080v5 [Chlamydomonas reinhardtii]
TRINITY_DN33800_c0_g1	8.936002749	0.383748895	0.000135822	0.004601934	3818	1	OLP88487.1 hypothetical protein AK812_SmicGene30186 [Symbiodinium microadriaticum]
TRINITY_DN33825_c0_g3	8.43974959	-0.445799187	2.56E-05	0.001141783	2897	1	OLQ06810.1 hypothetical protein AK812_SmicGene9854 [Symbiodinium microadriaticum]
TRINITY_DN33835_c0_g1	9.329799058	-0.438228422	3.93E-06	0.000228419	2226	1	HAA75372.1 phytanoyl-CoA dioxygenase family protein [Candidatus Latescibacteria bacterium]
TRINITY_DN33838_c0_g2	10.16127909	0.471899807	9.54E-05	0.003441273	3585	1	OLP80369.1 hypothetical protein AK812_SmicGene39231 [Symbiodinium microadriaticum]
TRINITY_DN33853_c0_g1	7.528288478	0.936999375	6.64E-10	1.02E-07	843	1
TRINITY_DN33855_c0_g1	8.2602379	-0.458656602	0.000131562	0.004482456	3796	1	OLQ00484.1 Mitogen-activated protein kinase kinase kinase A [Symbiodinium microadriaticum]
TRINITY_DN33864_c0_g2	10.54217856	0.736704501	7.25E-13	2.01E-10	467	1	XP_002786447.1 proteasome subunit, beta type, 7, putative [Perkinsus marinus ATCC 50983] >EER18243.1 proteasome subunit, beta type, 7, putative [Perkinsus marinus ATCC 50983]
TRINITY_DN33873_c0_g2	8.415720903	0.423614771	1.82E-05	0.000853641	2756	1	OLQ15230.1 hypothetical protein AK812_SmicGene485 [Symbiodinium microadriaticum]
TRINITY_DN33917_c0_g1	7.970795067	0.786600348	1.30E-10	2.35E-08	716	1
TRINITY_DN33925_c0_g1	10.68316651	1.450829918	1.63E-27	4.59E-24	46	1	OLP94625.1 Kinesin-like protein KIF3A [Symbiodinium microadriaticum]
TRINITY_DN33933_c0_g3	9.945465315	0.95254892	4.75E-21	5.30E-18	116	1	OLP83946.1 hypothetical protein AK812_SmicGene35236 [Symbiodinium microadriaticum]
TRINITY_DN33938_c0_g2	9.376506944	0.52936746	3.28E-08	3.37E-06	1258	1	OLQ05570.1 Calmodulin-like protein 6 [Symbiodinium microadriaticum]
TRINITY_DN33941_c0_g1	7.787968863	0.431715714	0.000286872	0.008564574	4333	1	OLP89678.1 hypothetical protein AK812_SmicGene28824 [Symbiodinium microadriaticum]
TRINITY_DN33953_c0_g1	9.306973678	-0.343809182	7.83E-05	0.002933332	3452	1	KOO22224.1 hypothetical protein Ctob_005412 [Chrysochromulina tobinii]
TRINITY_DN33954_c0_g1	8.040926248	0.637357279	1.54E-09	2.19E-07	912	1	OLP92160.1 Voltage-dependent N-type calcium channel subunit alpha-1B [Symbiodinium microadriaticum]
TRINITY_DN33957_c0_g1	10.91496307	0.615979601	3.27E-09	4.30E-07	983	1	OLQ04078.1 Tellurium resistance protein TerC [Symbiodinium microadriaticum]
TRINITY_DN33968_c0_g1	9.55982009	-0.394937184	0.0001339	0.004548163	3808	1
TRINITY_DN3396_c0_g1	8.159555457	-0.491206401	1.35E-05	0.000663019	2638	1	OLQ05925.1 hypothetical protein AK812_SmicGene10855 [Symbiodinium microadriaticum]
TRINITY_DN33985_c0_g1	10.73411591	0.588425394	8.58E-07	6.04E-05	1839	1	OLQ02765.1 Cysteine synthase [Symbiodinium microadriaticum]
TRINITY_DN33985_c0_g2	11.62525095	0.399435678	0.000165353	0.005418045	3948	1	OLP92694.1 O-ureido-L-serine synthase [Symbiodinium microadriaticum]
TRINITY_DN33989_c0_g1	10.69191964	0.688059486	6.49E-11	1.22E-08	689	1	OLP85370.1 hypothetical protein AK812_SmicGene33621 [Symbiodinium microadriaticum]
TRINITY_DN33997_c0_g1	6.382080539	0.857835028	1.26E-06	8.48E-05	1926	1	OLP95466.1 DEAD-box ATP-dependent RNA helicase 7 [Symbiodinium microadriaticum]
TRINITY_DN34015_c0_g1	8.601948622	-0.403128498	3.35E-05	0.001436769	3015	1	OLP91121.1 Inositol-1,4,5-trisphosphate 5-phosphatase 1 [Symbiodinium microadriaticum]
TRINITY_DN34021_c0_g1	9.123306957	0.510522275	1.46E-07	1.28E-05	1471	1
TRINITY_DN34022_c0_g1	11.50359147	0.494767173	2.95E-06	0.000178205	2138	1
TRINITY_DN34025_c0_g1	7.820740164	0.470161111	1.53E-05	0.000737903	2681	1
TRINITY_DN34044_c0_g1	9.756297873	0.513089166	1.94E-07	1.65E-05	1521	1	ELU10678.1 hypothetical protein CAPTEDRAFT_63764, partial [Capitella teleta]
TRINITY_DN34046_c0_g1	-7.247645121	-8.14352805	0.000275879	0.008297654	4301	1	BAC36537.1 unnamed protein product [Mus musculus]
TRINITY_DN34066_c0_g1	6.150408366	0.616515371	0.000227925	0.007099632	4153	1
TRINITY_DN34070_c1_g1	9.457014057	0.355077643	7.89E-05	0.002953216	3458	1
TRINITY_DN34076_c0_g2	7.403907244	0.815048357	1.53E-07	1.34E-05	1479	1	OLQ08808.1 hypothetical protein AK812_SmicGene7662 [Symbiodinium microadriaticum]
TRINITY_DN34077_c0_g2	5.906032069	-0.675636913	0.00030583	0.009014079	4389	1	XP_022203258.1 glycoprotein 3-alpha-L-fucosyltransferase A-like, partial [Nilaparvata lugens]
TRINITY_DN34090_c0_g3	7.912156327	0.694902917	2.14E-07	1.79E-05	1545	1
TRINITY_DN34103_c0_g1	7.477095158	-0.456795565	0.000200402	0.006350893	4082	1	OLP93988.1 Protein aardvark [Symbiodinium microadriaticum]
TRINITY_DN34126_c0_g1	8.046961662	0.585357001	9.57E-09	1.13E-06	1099	1
TRINITY_DN34164_c0_g2	9.175121085	0.36516251	3.61E-05	0.001525737	3057	1	XP_005771916.1 tentative ammonium transporter [Emiliania huxleyi CCMP1516] >EOD19487.1 tentative ammonium transporter [Emiliania huxleyi CCMP1516]
TRINITY_DN34165_c0_g4	9.539538691	0.915013286	6.76E-18	4.65E-15	188	1	OLP77108.1 Cholesterol 25-hydroxylase [Symbiodinium microadriaticum]
TRINITY_DN34170_c0_g1	9.850839502	-0.346296736	7.13E-05	0.002709583	3402	1	PVU97434.1 hypothetical protein BB561_000530 [Smittium simulii]
TRINITY_DN34179_c2_g1	9.956395141	0.417463695	0.000317169	0.009270138	4426	1	OLQ09135.1 Histone-lysine N-methyltransferase setd3 [Symbiodinium microadriaticum]
TRINITY_DN34192_c0_g1	8.194489679	-0.450804617	7.81E-05	0.002930306	3450	1	OLQ02547.1 Serine/threonine-protein kinase mos [Symbiodinium microadriaticum]
TRINITY_DN34196_c1_g1	4.056394485	-1.116896174	0.000132954	0.004523733	3802	1
TRINITY_DN3419_c0_g1	9.065981186	0.527407482	7.30E-07	5.24E-05	1803	1	CEM09926.1 unnamed protein product [Vitrella brassicaformis CCMP3155]
TRINITY_DN34209_c0_g3	6.261278957	-0.645656481	7.74E-06	0.000412836	2424	1	OLE23428.1 hypothetical protein AUG49_15955 [Catenulispora sp. 13_1_20CM_3_70_7]
TRINITY_DN34237_c0_g1	7.36134553	1.171325099	1.51E-17	9.89E-15	198	1	OLP79256.1 hypothetical protein AK812_SmicGene40489 [Symbiodinium microadriaticum]
TRINITY_DN34242_c0_g2	9.038802852	0.596434806	8.31E-06	0.000439015	2450	1	OLP82809.1 actin [Symbiodinium microadriaticum]
TRINITY_DN34246_c0_g1	8.687538818	0.452894724	5.68E-05	0.002243528	3275	1	XP_010050966.1 PREDICTED: uncharacterized protein LOC104439627 [Eucalyptus grandis]
TRINITY_DN34256_c0_g3	10.21258656	-0.404660668	0.000167347	0.005458481	3966	1	OLQ11637.1 hypothetical protein AK812_SmicGene4486 [Symbiodinium microadriaticum]
TRINITY_DN34268_c0_g1	9.626662096	-0.34481281	0.000140686	0.004732023	3846	1	OLQ12917.1 hypothetical protein AK812_SmicGene3112 [Symbiodinium microadriaticum]
TRINITY_DN34279_c0_g4	9.118055126	0.562447433	6.31E-08	6.08E-06	1343	1	OLP89697.1 hypothetical protein AK812_SmicGene28841 [Symbiodinium microadriaticum]
TRINITY_DN34281_c0_g2	8.191059345	-0.554058584	2.51E-07	2.06E-05	1581	1
TRINITY_DN34281_c0_g4	7.948927356	-0.590951398	1.14E-07	1.04E-05	1421	1
TRINITY_DN34294_c0_g1	9.258043776	0.583595651	1.85E-05	0.000867094	2765	1	OLP96375.1 hypothetical protein AK812_SmicGene21403 [Symbiodinium microadriaticum]
TRINITY_DN34307_c0_g1	9.818363089	0.608472683	8.19E-08	7.71E-06	1375	1	OLP88001.1 hypothetical protein AK812_SmicGene30713 [Symbiodinium microadriaticum]
TRINITY_DN34315_c0_g2	7.22293234	1.153789025	1.75E-16	9.70E-14	233	1	OLP95969.1 Sterol 3-beta-glucosyltransferase UGT80B1 [Symbiodinium microadriaticum]
TRINITY_DN3431_c0_g1	8.498238803	-0.474302195	2.19E-06	0.000137575	2061	1	OLQ07843.1 GTPase Era [Symbiodinium microadriaticum]
TRINITY_DN34323_c0_g3	7.00209389	0.746312754	1.32E-06	8.84E-05	1938	1	OLP87791.1 hypothetical protein AK812_SmicGene30938 [Symbiodinium microadriaticum]
TRINITY_DN34333_c0_g2	10.18314619	0.363941126	4.99E-05	0.002007591	3214	1	OLP96762.1 putative sodium/metabolite cotransporter BASS4, chloroplastic [Symbiodinium microadriaticum]
TRINITY_DN34334_c0_g1	9.095204559	0.733661995	3.67E-15	1.61E-12	294	1
TRINITY_DN34347_c1_g2	8.788403637	0.637021301	4.77E-09	6.02E-07	1024	1	OLQ03905.1 hypothetical protein AK812_SmicGene13086 [Symbiodinium microadriaticum]
TRINITY_DN34363_c0_g1	8.181495504	0.491328253	6.75E-06	0.000366675	2380	1	OLP86740.1 TPR repeat-containing thioredoxin TDX [Symbiodinium microadriaticum]
TRINITY_DN34374_c0_g1	8.097177941	0.457137863	0.000112526	0.003937404	3697	1	KOO30868.1 gdsl esterase lipase [Chrysochromulina tobinii]
TRINITY_DN34385_c0_g2	8.724092935	0.776980483	1.06E-13	3.44E-11	398	1	OLQ02969.1 hypothetical protein AK812_SmicGene14124 [Symbiodinium microadriaticum]
TRINITY_DN34388_c0_g1	7.515483087	0.79175904	1.73E-07	1.49E-05	1504	1
TRINITY_DN34405_c0_g1	5.75698064	0.619669785	0.000328318	0.009516448	4463	1	OLP93097.1 hypothetical protein AK812_SmicGene25059 [Symbiodinium microadriaticum]
TRINITY_DN34407_c0_g1	8.566951465	0.455797685	1.27E-05	0.000626497	2613	1	EJK52462.1 hypothetical protein THAOC_28255 [Thalassiosira oceanica]
TRINITY_DN34416_c0_g2	7.271465898	0.586501324	1.85E-05	0.000864157	2763	1	OLP88383.1 hypothetical protein AK812_SmicGene30286 [Symbiodinium microadriaticum]
TRINITY_DN34433_c0_g1	7.676273531	0.483812333	0.000325096	0.009452697	4449	1	OLP79210.1 Metal transporter nramp1-like [Symbiodinium microadriaticum]
TRINITY_DN34435_c0_g1	7.747920891	-0.506833042	0.000143065	0.004797081	3858	1	OLP89328.1 Protein NRT1/ PTR FAMILY 8.3 [Symbiodinium microadriaticum]
TRINITY_DN34441_c1_g2	9.379658519	-0.356325692	9.90E-05	0.003544481	3614	1	OLQ08821.1 hypothetical protein AK812_SmicGene7630 [Symbiodinium microadriaticum]
TRINITY_DN34463_c0_g7	10.21840305	-0.308108824	0.000288561	0.008597154	4342	1	OLQ02978.1 Sodium channel protein type 11 subunit alpha [Symbiodinium microadriaticum]
TRINITY_DN34467_c0_g1	7.191378328	0.540691453	0.000103247	0.0036713	3638	1	OLP96346.1 Eukaryotic elongation factor 2 kinase [Symbiodinium microadriaticum]
TRINITY_DN34468_c0_g1	6.542241146	0.863659338	1.99E-08	2.17E-06	1185	1
TRINITY_DN34484_c0_g1	8.063282481	0.38677574	0.000254256	0.007764837	4235	1	OLP94941.1 Pyruvate dehydrogenase [NADP(+)] [Symbiodinium microadriaticum]
TRINITY_DN34497_c0_g1	7.217037756	0.677190463	2.35E-07	1.94E-05	1566	1	OLP92246.1 Vacuolar protein sorting-associated protein 11-like [Symbiodinium microadriaticum]
TRINITY_DN34512_c0_g2	8.646333739	0.680872595	7.48E-10	1.13E-07	854	1	QDO16377.1 cell cycle checkpoint protein RAD1 [Lingulodinium polyedra]
TRINITY_DN34516_c0_g4	8.53309317	0.526284522	9.01E-05	0.003290776	3541	1	OLQ03310.1 Voltage-dependent T-type calcium channel subunit alpha-1I [Symbiodinium microadriaticum]
TRINITY_DN34518_c0_g1	7.678209507	0.476447255	3.18E-05	0.001377964	2989	1	OLP80783.1 hypothetical protein AK812_SmicGene38753 [Symbiodinium microadriaticum]
TRINITY_DN34521_c0_g1	9.662612194	0.327998918	0.000344838	0.009882356	4514	1	OLQ08551.1 Soma ferritin [Symbiodinium microadriaticum]
TRINITY_DN34525_c0_g1	9.25045428	0.658725508	2.31E-14	8.72E-12	343	1	OLP96519.1 Polyamine transporter RMV1 [Symbiodinium microadriaticum]
TRINITY_DN34527_c0_g1	7.883617099	-0.403260557	0.000238137	0.007358977	4186	1	OLP95393.1 hypothetical protein AK812_SmicGene22502 [Symbiodinium microadriaticum]
TRINITY_DN34529_c0_g1	9.068319278	0.375382036	0.000133172	0.004529966	3803	1	OLP83720.1 30S ribosomal protein S2 [Symbiodinium microadriaticum]
TRINITY_DN34529_c0_g2	10.72362463	0.397802999	1.15E-06	7.79E-05	1901	1	OLP99637.1 Isocitrate dehydrogenase [NADP] [Symbiodinium microadriaticum]
TRINITY_DN34538_c0_g1	8.849025101	0.480487141	3.84E-06	0.000223637	2219	1	OLQ02206.1 Anthocyanidin 3-O-glucosyltransferase 2 [Symbiodinium microadriaticum]
TRINITY_DN34544_c0_g2	9.230712337	-0.424478407	6.84E-05	0.002613678	3384	1	OLP94952.1 hypothetical protein AK812_SmicGene22978 [Symbiodinium microadriaticum]
TRINITY_DN34546_c0_g3	4.365328682	1.33736957	4.39E-07	3.34E-05	1698	1
TRINITY_DN34563_c0_g1	9.508875543	0.451790066	8.64E-05	0.003176473	3518	1
TRINITY_DN34580_c0_g1	8.136849877	-0.44499247	1.74E-05	0.000822702	2734	1	OLQ07135.1 hypothetical protein AK812_SmicGene9507 [Symbiodinium microadriaticum]
TRINITY_DN34600_c0_g1	8.26107162	-0.464780339	1.74E-05	0.000823926	2736	1
TRINITY_DN34603_c0_g1	9.355888465	-0.332463804	0.000238185	0.007358977	4187	1	OLQ02645.1 hypothetical protein AK812_SmicGene14512 [Symbiodinium microadriaticum]
TRINITY_DN34627_c0_g1	8.188918183	0.579117055	1.24E-08	1.42E-06	1131	1	OLQ03622.1 hypothetical protein AK812_SmicGene13411 [Symbiodinium microadriaticum]
TRINITY_DN34628_c0_g2	10.53487842	0.727319503	3.34E-10	5.50E-08	785	1	OLQ01490.1 GDP-mannose transporter GONST4 [Symbiodinium microadriaticum]
TRINITY_DN34644_c0_g1	9.286725499	0.482391736	1.61E-06	0.000105036	1981	1	CEM38767.1 unnamed protein product [Vitrella brassicaformis CCMP3155]
TRINITY_DN34644_c0_g2	8.555635239	0.952743657	2.33E-14	8.76E-12	344	1	OLQ09115.1 hypothetical protein AK812_SmicGene7339 [Symbiodinium microadriaticum]
TRINITY_DN34668_c0_g1	7.557226463	-0.464785128	0.00028353	0.008482415	4324	1	OLQ11950.1 Autoinducer 2-degrading protein LsrG [Symbiodinium microadriaticum]
TRINITY_DN34680_c0_g1	9.845001629	0.510620508	2.07E-08	2.25E-06	1192	1	OLP87685.1 Protein NLRC3 [Symbiodinium microadriaticum]
TRINITY_DN34696_c0_g2	5.548414014	1.019868503	1.55E-08	1.74E-06	1155	1
TRINITY_DN34719_c0_g1	7.789862474	0.641135985	3.17E-07	2.50E-05	1635	1
TRINITY_DN34721_c0_g1	5.592515756	0.768643661	8.89E-05	0.003254239	3535	1
TRINITY_DN34721_c0_g2	4.24805359	1.187453656	3.08E-05	0.001341641	2974	1
TRINITY_DN34731_c1_g2	10.27426414	0.798137976	4.03E-14	1.43E-11	364	1	OLQ08301.1 Peroxiredoxin-5, mitochondrial [Symbiodinium microadriaticum]
TRINITY_DN34732_c1_g1	9.518890377	0.520687934	2.09E-09	2.87E-07	941	1	OLP92735.1 Dihydrolipoyllysine-residue succinyltransferase component of 2-oxoglutarate dehydrogenase complex, mitochondrial [Symbiodinium microadriaticum]
TRINITY_DN34733_c0_g7	8.362432653	0.577601406	2.32E-05	0.001051384	2850	1	OLP91066.1 hypothetical protein AK812_SmicGene27285 [Symbiodinium microadriaticum]
TRINITY_DN34749_c0_g1	10.05441474	0.642812667	1.53E-09	2.17E-07	910	1	OLP82671.1 hypothetical protein AK812_SmicGene36666 [Symbiodinium microadriaticum]
TRINITY_DN34750_c1_g5	10.8420821	0.386964431	3.15E-05	0.001365962	2984	1	OLQ11643.1 RING finger protein 122 [Symbiodinium microadriaticum]
TRINITY_DN34754_c0_g1	8.569744005	0.627875758	1.53E-11	3.27E-09	605	1	TXI38377.1 molecular chaperone DnaJ, partial [Nitrosomonas sp.]
TRINITY_DN34755_c0_g1	8.473567834	0.804080515	8.41E-09	9.97E-07	1091	1	CEO95355.1 hypothetical protein PBRA_004121 [Plasmodiophora brassicae] >SPQ96193.1 unnamed protein product [Plasmodiophora brassicae]
TRINITY_DN34763_c1_g1	10.78008725	0.538156776	3.73E-06	0.000218309	2211	1	OLQ08508.1 hypothetical protein AK812_SmicGene7991 [Symbiodinium microadriaticum]
TRINITY_DN34768_c0_g1	8.588594995	0.644371736	2.61E-09	3.53E-07	957	1	OLQ09043.1 hypothetical protein AK812_SmicGene7396 [Symbiodinium microadriaticum]
TRINITY_DN34769_c0_g3	8.230274392	-0.393414522	0.000248036	0.007594416	4225	1	OLQ05328.1 hypothetical protein AK812_SmicGene11524 [Symbiodinium microadriaticum]
TRINITY_DN34793_c1_g2	9.409298709	-0.34649362	0.000193414	0.00616267	4060	1	OLP97066.1 hypothetical protein AK812_SmicGene20615 [Symbiodinium microadriaticum]
TRINITY_DN34805_c0_g1	9.389287051	0.347936067	0.0003097	0.009099121	4403	1	XP_026190058.1 uncharacterized protein LOC34619932 [Cyclospora cayetanensis]
TRINITY_DN34813_c0_g1	9.550891785	0.563341204	1.14E-07	1.04E-05	1422	1	OLP89740.1 hypothetical protein AK812_SmicGene28774 [Symbiodinium microadriaticum]
TRINITY_DN34823_c0_g1	8.230960261	-0.505772977	1.77E-05	0.000832894	2745	1	OLP95055.1 Glucoamylase 1 [Symbiodinium microadriaticum]
TRINITY_DN34824_c0_g1	8.026028162	-0.48429613	0.000289669	0.008617582	4348	1	OLQ11514.1 Endoplasmic reticulum resident protein 29 [Symbiodinium microadriaticum]
TRINITY_DN34850_c0_g1	9.074396141	0.643086728	1.97E-08	2.15E-06	1184	1	OLQ11343.1 hypothetical protein AK812_SmicGene4825 [Symbiodinium microadriaticum]
TRINITY_DN34868_c0_g1	7.581862295	0.657223123	1.40E-07	1.24E-05	1460	1	OLQ08836.1 putative L-ascorbate peroxidase 3 [Symbiodinium microadriaticum]
TRINITY_DN34869_c0_g1	10.5892923	1.061315235	1.09E-27	3.19E-24	44	1	OLP78154.1 Transmembrane protein 63A [Symbiodinium microadriaticum]
TRINITY_DN34893_c0_g2	9.925148133	0.428270827	1.23E-05	0.000612305	2600	1	OLQ05810.1 putative E3 ubiquitin-protein ligase HERC2 [Symbiodinium microadriaticum]
TRINITY_DN34899_c1_g1	10.7603068	0.975102156	1.51E-20	1.57E-17	125	1
TRINITY_DN34899_c3_g1	7.645626695	0.826779993	1.47E-09	2.10E-07	909	1
TRINITY_DN34904_c0_g1	8.376582101	-0.392670749	0.000264158	0.008010328	4266	1	OLP77386.1 Nipped-B-like protein B [Symbiodinium microadriaticum]
TRINITY_DN34927_c0_g2	4.733269905	1.242516759	5.70E-07	4.21E-05	1751	1
TRINITY_DN34967_c1_g4	11.34094964	0.901234615	6.47E-11	1.22E-08	687	1	OLQ07051.1 Eukaryotic translation initiation factor 5A-1 [Symbiodinium microadriaticum]
TRINITY_DN34973_c0_g2	9.148462189	0.60971207	2.47E-06	0.000152693	2095	1	OLQ01498.1 hypothetical protein AK812_SmicGene15767 [Symbiodinium microadriaticum]
TRINITY_DN34981_c0_g1	8.685277421	0.457976002	3.97E-05	0.001659809	3098	1	OLP83688.1 Poly(A) RNA polymerase GLD2-B [Symbiodinium microadriaticum]
TRINITY_DN34989_c0_g1	5.800618029	0.69980362	9.90E-05	0.003544481	3613	1
TRINITY_DN34991_c0_g1	8.794562164	0.368287968	9.70E-05	0.003483734	3601	1	OLP90852.1 Carboxypeptidase A5 [Symbiodinium microadriaticum]
TRINITY_DN35008_c0_g1	8.788526944	0.376923609	0.000157874	0.0052046	3924	1	OLP91130.1 Endonuclease 8-like 3 [Symbiodinium microadriaticum]
TRINITY_DN35010_c0_g1	7.811585139	0.542583279	5.77E-06	0.000320929	2325	1	OLP93392.1 hypothetical protein AK812_SmicGene24721 [Symbiodinium microadriaticum]
TRINITY_DN35040_c0_g1	7.76397122	0.736954198	2.93E-11	5.88E-09	644	1	OLP74724.1 hypothetical protein AK812_SmicGene45657 [Symbiodinium microadriaticum]
TRINITY_DN35045_c0_g1	8.713677442	0.4024627	7.06E-05	0.002689349	3398	1
TRINITY_DN35048_c1_g1	9.661453161	-0.37882424	0.000110192	0.003868308	3685	1
TRINITY_DN35053_c1_g3	5.803162991	0.5893774	0.000327373	0.009493312	4461	1	OLP94500.1 putative HNH endonuclease [Symbiodinium microadriaticum]
TRINITY_DN35063_c0_g1	10.30001004	0.86804966	1.29E-22	1.63E-19	103	1	OLP89429.1 putative alanine aminotransferase, mitochondrial [Symbiodinium microadriaticum]
TRINITY_DN35068_c0_g2	9.166993089	0.511019653	1.71E-08	1.90E-06	1164	1
TRINITY_DN35074_c0_g1	10.11620847	0.385042783	2.04E-05	0.000940964	2798	1
TRINITY_DN35075_c0_g1	7.172415621	0.499872552	3.46E-05	0.001473286	3037	1
TRINITY_DN35079_c0_g2	8.460476255	0.395355565	0.000166662	0.005447143	3958	1	OLQ06781.1 Voltage-dependent L-type calcium channel subunit alpha-1C [Symbiodinium microadriaticum]
TRINITY_DN35102_c1_g1	9.167848217	0.543041797	8.98E-07	6.29E-05	1846	1	OLQ10122.1 hypothetical protein AK812_SmicGene6208 [Symbiodinium microadriaticum]
TRINITY_DN35103_c0_g3	7.089821958	-0.521503567	0.000335237	0.009682281	4479	1
TRINITY_DN35106_c0_g1	7.676757251	1.025205498	6.09E-17	3.62E-14	217	1
TRINITY_DN35109_c0_g5	8.374381468	0.69786402	1.39E-09	1.98E-07	906	1	OLQ08506.1 Chaperone protein DnaJ 2 [Symbiodinium microadriaticum]
TRINITY_DN35122_c0_g1	9.931540559	0.819869815	2.61E-19	2.22E-16	152	1	OLP88149.1 Flagellar calcium-binding protein TB-44A [Symbiodinium microadriaticum]
TRINITY_DN35146_c0_g2	9.340463554	0.371096177	0.000112489	0.003937246	3695	1	OLQ07116.1 ABC1 family protein C10F6.14c [Symbiodinium microadriaticum]
TRINITY_DN35150_c0_g2	8.453867654	0.900160128	8.72E-11	1.62E-08	697	1	OLP86027.1 hypothetical protein AK812_SmicGene32926 [Symbiodinium microadriaticum]
TRINITY_DN35159_c0_g1	10.45116403	0.534237638	4.20E-08	4.22E-06	1289	1	OLQ09452.1 hypothetical protein AK812_SmicGene6965 [Symbiodinium microadriaticum]
TRINITY_DN35167_c0_g2	7.758750115	-0.477361375	8.20E-06	0.000433108	2448	1	XP_004992423.1 uncharacterized protein PTSG_07011 [Salpingoeca rosetta] >EGD74778.1 hypothetical protein PTSG_07011 [Salpingoeca rosetta]
TRINITY_DN35172_c0_g1	6.266489901	0.591176072	0.000257218	0.007836414	4246	1	OLQ05429.1 Ubiquitin-conjugating enzyme E2 6 [Symbiodinium microadriaticum]
TRINITY_DN35184_c0_g2	10.23100214	0.45125402	6.09E-05	0.002380031	3310	1	OLQ02590.1 hypothetical protein AK812_SmicGene14570 [Symbiodinium microadriaticum]
TRINITY_DN35188_c5_g2	8.09504221	0.657762269	3.13E-05	0.001357989	2980	1
TRINITY_DN35190_c0_g1	7.958889816	0.51427423	1.19E-06	8.04E-05	1909	1	OLQ03997.1 Myotrophin [Symbiodinium microadriaticum]
TRINITY_DN35192_c0_g1	7.303221641	0.617111463	7.15E-07	5.14E-05	1797	1
TRINITY_DN35193_c0_g1	9.238072174	-0.401715506	6.93E-05	0.002640603	3393	1
TRINITY_DN35201_c0_g2	10.41820777	-0.321227585	0.000245885	0.007537469	4220	1	OLQ07001.1 hypothetical protein AK812_SmicGene9627 [Symbiodinium microadriaticum]
TRINITY_DN35213_c0_g3	10.41887254	0.927426275	5.01E-14	1.75E-11	369	1	OLP81270.1 AP-2 complex subunit alpha-1 [Symbiodinium microadriaticum]
TRINITY_DN35229_c0_g1	9.443994572	0.462781124	2.70E-07	2.19E-05	1598	1	OLQ15067.1 Molybdate-anion transporter [Symbiodinium microadriaticum]
TRINITY_DN35243_c0_g1	9.094822963	0.423190851	1.06E-05	0.000540355	2546	1
TRINITY_DN35259_c0_g1	9.655963034	0.577605928	2.11E-09	2.89E-07	944	1
TRINITY_DN3525_c0_g1	4.956668597	1.172697605	1.46E-07	1.28E-05	1472	1
TRINITY_DN35284_c0_g1	8.844437018	-0.414058753	3.20E-05	0.001384633	2992	1	OLP86696.1 Integral membrane protein [Symbiodinium microadriaticum]
TRINITY_DN35291_c1_g1	9.495960593	-0.59583908	5.16E-11	9.98E-09	669	1	XP_005772268.1 hypothetical protein EMIHUDRAFT_458662 [Emiliania huxleyi CCMP1516] >EOD19839.1 hypothetical protein EMIHUDRAFT_458662 [Emiliania huxleyi CCMP1516]
TRINITY_DN35316_c1_g1	7.739495671	-0.539970704	9.37E-07	6.55E-05	1852	1
TRINITY_DN35345_c1_g1	9.844360265	-0.469109333	4.04E-06	0.000234312	2232	1
TRINITY_DN35346_c0_g1	6.318553155	-0.704164272	9.60E-06	0.000493736	2515	1	OLP93042.1 Protein BOBBER 1 [Symbiodinium microadriaticum]
TRINITY_DN35347_c0_g2	7.755728876	0.436295876	9.78E-05	0.003506101	3609	1	XP_005780088.1 hypothetical protein EMIHUDRAFT_100064 [Emiliania huxleyi CCMP1516] >EOD27659.1 hypothetical protein EMIHUDRAFT_100064 [Emiliania huxleyi CCMP1516]
TRINITY_DN35349_c0_g2	8.706644594	0.666669618	2.36E-12	6.01E-10	508	1	OLQ06324.1 hypothetical protein AK812_SmicGene10425 [Symbiodinium microadriaticum]
TRINITY_DN35361_c0_g1	9.687314256	0.684752013	3.74E-10	6.08E-08	795	1	CEM39643.1 unnamed protein product [Vitrella brassicaformis CCMP3155]
TRINITY_DN35373_c0_g1	8.912893178	0.338485688	0.000262731	0.007976407	4261	1	XP_002946930.1 hypothetical protein VOLCADRAFT_103177 [Volvox carteri f. nagariensis] >EFJ52156.1 hypothetical protein VOLCADRAFT_103177 [Volvox carteri f. nagariensis]
TRINITY_DN35382_c0_g1	10.88315056	-0.342686142	0.00022267	0.00695439	4142	1	OLP79290.1 50S ribosomal protein L16 [Symbiodinium microadriaticum]
TRINITY_DN35383_c0_g1	9.390443215	0.470623284	2.81E-06	0.00017071	2126	1	OLQ13885.1 Kinesin-related protein 7 [Symbiodinium microadriaticum]
TRINITY_DN35388_c0_g1	9.133460065	0.825776742	1.91E-19	1.66E-16	149	1
TRINITY_DN35392_c0_g2	5.415038221	0.948597391	3.50E-06	0.000206845	2190	1
TRINITY_DN35394_c0_g2	10.06113014	0.46831844	2.60E-07	2.11E-05	1589	1	CEL64815.1 TPA: DEAD-box helicase family protein, related [Neospora caninum Liverpool]
TRINITY_DN35413_c0_g1	8.351844397	0.448744153	1.96E-05	0.000910082	2782	1	OLP90612.1 Serine/threonine-protein kinase RIO1 [Symbiodinium microadriaticum]
TRINITY_DN35437_c0_g3	8.521301518	-0.429341355	0.000115505	0.004026215	3711	1	OLP86269.1 Phosphatidyl-N-methylethanolamine N-methyltransferase [Symbiodinium microadriaticum]
TRINITY_DN35438_c3_g1	5.729932978	-0.687888175	8.71E-05	0.003197535	3524	1
TRINITY_DN35439_c0_g1	-7.247645121	-8.470549891	0.000240388	0.007399577	4199.5	1	AAI17776.1 Ifna9 protein, partial [Mus musculus]
TRINITY_DN35441_c0_g2	8.575579215	0.470250527	1.02E-05	0.000521031	2533	1	OLP86199.1 putative serine/threonine-protein kinase HSL1 [Symbiodinium microadriaticum]
TRINITY_DN35447_c0_g1	8.273780438	-0.374930378	0.000279629	0.008390943	4311	1
TRINITY_DN35453_c0_g1	8.737098598	0.4759163	5.65E-06	0.000315229	2320	1	OLQ11007.1 hypothetical protein AK812_SmicGene5200 [Symbiodinium microadriaticum]
TRINITY_DN35457_c0_g2	8.928371919	0.65647809	2.68E-07	2.17E-05	1596	1	OLP93903.1 hypothetical protein AK812_SmicGene24132 [Symbiodinium microadriaticum]
TRINITY_DN35461_c0_g1	10.0501078	-0.340973555	0.000183442	0.005884064	4033	1	OLP82915.1 hypothetical protein AK812_SmicGene36386 [Symbiodinium microadriaticum]
TRINITY_DN35462_c1_g1	10.35801079	0.713578721	2.74E-14	1.01E-11	351	1	OLP81179.1 Pleiotropic regulator 1 [Symbiodinium microadriaticum]
TRINITY_DN35467_c0_g2	8.122352942	0.702946772	3.14E-09	4.15E-07	978	1	OLP92522.1 Chromosome-associated kinesin KIF4 [Symbiodinium microadriaticum]
TRINITY_DN35470_c0_g1	8.918164093	0.425848904	1.93E-05	0.000898081	2777	1
TRINITY_DN35474_c0_g1	7.871238257	0.548267389	4.65E-07	3.52E-05	1708	1	SOV78085.1 RING zinc finger protein, putative [Plasmodium sp. gorilla clade G3]
TRINITY_DN35476_c0_g1	10.4895568	0.352155255	4.83E-05	0.001955425	3198	1	OLQ00972.1 Pumilio-like 5 [Symbiodinium microadriaticum]
TRINITY_DN35481_c0_g2	11.15351904	0.509547328	2.29E-08	2.47E-06	1201	1	OLQ02588.1 Feruloyl esterase C [Symbiodinium microadriaticum]
TRINITY_DN35484_c0_g1	8.375339814	-0.49170237	4.71E-07	3.56E-05	1712	1	OLP96005.1 Adenosine 3-phospho 5-phosphosulfate transporter 1 [Symbiodinium microadriaticum]
TRINITY_DN35491_c0_g1	7.298539734	0.538535103	5.92E-05	0.002320118	3300	1	XP_028535728.1 cytochrome c oxidase assembly protein, putative [Plasmodium relictum] >CRH03721.1 cytochrome c oxidase assembly protein, putative [Plasmodium relictum]
TRINITY_DN35502_c0_g1	9.591786039	0.794446352	6.87E-16	3.46E-13	257	1	OLP80962.1 hypothetical protein AK812_SmicGene38557 [Symbiodinium microadriaticum]
TRINITY_DN35521_c0_g1	10.4303831	1.543764786	1.59E-30	7.60E-27	27	1	OLP92276.1 Lys-63-specific deubiquitinase BRCC36 [Symbiodinium microadriaticum]
TRINITY_DN35529_c1_g4	9.268387703	1.010899007	4.39E-25	8.47E-22	67	1	OLQ14055.1 GDP-D-glucose phosphorylase 1 [Symbiodinium microadriaticum]
TRINITY_DN35534_c0_g1	8.567086193	-0.575718121	1.57E-07	1.37E-05	1484	1	OLP96153.1 hypothetical protein AK812_SmicGene21664 [Symbiodinium microadriaticum]
TRINITY_DN35539_c0_g1	11.30731356	0.426728443	3.29E-05	0.001417842	3005	1	OLP80668.1 BI1-like protein [Symbiodinium microadriaticum]
TRINITY_DN35559_c0_g1	9.876506349	0.352788448	2.16E-05	0.000991	2822	1	OLP87928.1 hypothetical protein AK812_SmicGene30782 [Symbiodinium microadriaticum]
TRINITY_DN35580_c1_g2	8.253629573	0.6539533	0.000109119	0.003838514	3677	1	OLQ00355.1 hypothetical protein AK812_SmicGene17033 [Symbiodinium microadriaticum]
TRINITY_DN35580_c1_g3	10.4066176	0.794024944	3.46E-12	8.58E-10	521	1	OLQ00355.1 hypothetical protein AK812_SmicGene17033 [Symbiodinium microadriaticum]
TRINITY_DN35586_c0_g1	7.45149309	-0.503890183	2.37E-05	0.001071567	2856	1
TRINITY_DN35599_c0_g1	-7.247645121	-8.795824158	8.88E-05	0.003251943	3533	1	NP_001004194.2 NACHT, LRR and PYD domains-containing protein 4E [Mus musculus] >Q66X19.2 RecName: Full=NACHT, LRR and PYD domains-containing protein 4E; AltName: Full=NALP-epsilon [Mus musculus]
TRINITY_DN35604_c0_g1	8.788692951	-0.475056307	5.97E-07	4.39E-05	1758	1
TRINITY_DN35605_c0_g1	7.433043798	0.779520363	4.66E-08	4.63E-06	1302	1	KOO21312.1 phosphomannomutase [Chrysochromulina tobinii]
TRINITY_DN35605_c0_g2	9.800543695	-0.533631554	2.65E-08	2.80E-06	1224	1	KOO21312.1 phosphomannomutase [Chrysochromulina tobinii]
TRINITY_DN35612_c0_g1	10.47657463	0.529543121	1.01E-08	1.17E-06	1110	1	OLQ00345.1 Formin-like protein 14 [Symbiodinium microadriaticum]
TRINITY_DN35620_c0_g1	9.982805438	-0.387981764	0.000149106	0.004962353	3887	1	OLQ11359.1 Protein MEI2-like 5 [Symbiodinium microadriaticum]
TRINITY_DN35623_c0_g2	7.837424008	0.506530306	1.63E-05	0.000778263	2707	1	OLP85356.1 hypothetical protein AK812_SmicGene33653 [Symbiodinium microadriaticum]
TRINITY_DN35624_c0_g1	8.508328434	-0.430029933	0.000107583	0.003796274	3666	1	OLQ11792.1 Splicing factor 3B subunit 4 [Symbiodinium microadriaticum]
TRINITY_DN35631_c0_g1	10.02165915	0.341576755	0.000303873	0.008968668	4383	1	OLP82062.1 putative GTP-binding protein EngB [Symbiodinium microadriaticum]
TRINITY_DN35631_c0_g2	8.525087651	-0.361124272	0.000301413	0.008910282	4376	1	AVD29967.1 metacaspase [Margalefidinium polykrikoides]
TRINITY_DN35647_c0_g1	9.293928984	0.430962693	2.67E-06	0.000163327	2112	1	OLQ05885.1 hypothetical protein AK812_SmicGene10873 [Symbiodinium microadriaticum]
TRINITY_DN35656_c0_g1	6.90128087	-0.666769281	5.29E-06	0.000297937	2299	1	OLQ05081.1 Selenocysteine lyase [Symbiodinium microadriaticum]
TRINITY_DN35677_c0_g1	9.916293211	0.348989955	6.59E-05	0.002536178	3361	1	OLP91501.1 hypothetical protein AK812_SmicGene26799 [Symbiodinium microadriaticum]
TRINITY_DN35684_c0_g4	8.417009506	1.002784826	3.17E-18	2.36E-15	174	1	OLP91097.1 Eukaryotic translation initiation factor 2D [Symbiodinium microadriaticum]
TRINITY_DN35684_c0_g7	10.61855159	0.955823859	6.80E-23	8.80E-20	100	1	OLQ09949.1 Pentatricopeptide repeat-containing protein [Symbiodinium microadriaticum]
TRINITY_DN35687_c0_g2	6.225840912	0.676788827	5.29E-05	0.002113883	3237	1	OLQ04467.1 hypothetical protein AK812_SmicGene12446 [Symbiodinium microadriaticum]
TRINITY_DN35688_c0_g1	10.7725154	0.429406246	6.39E-06	0.000350302	2360	1	OLP75825.1 Inositol oxygenase, partial [Symbiodinium microadriaticum]
TRINITY_DN35691_c1_g2	8.647374351	0.477395591	1.56E-07	1.36E-05	1482	1	OLQ09052.1 hypothetical protein AK812_SmicGene7354 [Symbiodinium microadriaticum]
TRINITY_DN35705_c1_g3	7.278740708	0.569876219	0.00030056	0.008887083	4375	1
TRINITY_DN35709_c0_g1	10.701232	0.461674429	2.37E-05	0.001073268	2861	1
TRINITY_DN35718_c0_g1	9.550901746	-0.462613036	2.33E-07	1.93E-05	1563	1	OLQ08266.1 hypothetical protein AK812_SmicGene8257 [Symbiodinium microadriaticum]
TRINITY_DN35726_c0_g1	7.132384193	0.554721034	6.35E-05	0.0024627	3336	1
TRINITY_DN35733_c2_g3	8.682655914	0.497362072	1.99E-07	1.68E-05	1524	1	OLQ01315.1 hypothetical protein AK812_SmicGene15949 [Symbiodinium microadriaticum]
TRINITY_DN35744_c0_g2	10.42691061	0.887043698	2.53E-23	3.67E-20	89	1
TRINITY_DN35749_c0_g1	9.461797234	0.39374908	0.000341156	0.009804599	4501	1	OLQ03016.1 Lactation elevated protein 1 [Symbiodinium microadriaticum]
TRINITY_DN35757_c0_g2	10.56636129	0.511331113	3.15E-06	0.00018851	2159	1	OLP78570.1 Caffeine-induced protein 16 [Symbiodinium microadriaticum]
TRINITY_DN35758_c0_g3	10.73161525	0.890343425	9.99E-14	3.27E-11	395	1	OLP92257.1 hypothetical protein AK812_SmicGene25972 [Symbiodinium microadriaticum]
TRINITY_DN35764_c1_g1	7.868456	0.958690365	1.40E-12	3.69E-10	491	1
TRINITY_DN35765_c0_g2	7.354321134	0.701164934	1.17E-09	1.70E-07	891	1	OLP95004.1 Acyltransferase MdmB [Symbiodinium microadriaticum]
TRINITY_DN35769_c0_g1	8.338972307	-0.415729275	2.69E-05	0.001195305	2915	1	OLP92369.1 Carbonyl reductase [NADPH] 1 [Symbiodinium microadriaticum]
TRINITY_DN35770_c0_g1	10.8701142	0.410864248	8.09E-05	0.003010188	3475	1	OLP89659.1 hypothetical protein AK812_SmicGene28843 [Symbiodinium microadriaticum]
TRINITY_DN35782_c0_g1	8.824168028	0.6393068	4.41E-08	4.41E-06	1294	1	OLQ03642.1 Myosin light chain kinase A [Symbiodinium microadriaticum]
TRINITY_DN35784_c1_g1	7.431217075	0.58617899	5.46E-07	4.04E-05	1747	1
TRINITY_DN35787_c0_g2	7.932138068	0.41599383	0.000150683	0.005001966	3897	1	OLP81564.1 Palmitoyltransferase ZDHHC9 [Symbiodinium microadriaticum]
TRINITY_DN35792_c0_g2	9.37009293	0.381700466	1.62E-05	0.000775692	2700	1	OLQ06245.1 Kinesin-like protein klpA [Symbiodinium microadriaticum]
TRINITY_DN35807_c0_g1	10.88253811	0.659600725	1.15E-09	1.68E-07	888	1	OLP96713.1 Cathepsin B-like cysteine proteinase 6 [Symbiodinium microadriaticum]
TRINITY_DN35824_c0_g2	9.355510693	-0.394015172	0.000325257	0.009454174	4450	1
TRINITY_DN35825_c0_g1	9.427855811	-0.509131511	6.84E-07	4.96E-05	1785	1	OLP85445.1 hypothetical protein AK812_SmicGene33560 [Symbiodinium microadriaticum]
TRINITY_DN35832_c0_g1	10.14254026	0.519880142	3.42E-07	2.68E-05	1650	1	OLP96811.1 Glutamyl-tRNA reductase [Symbiodinium microadriaticum]
TRINITY_DN35836_c0_g1	9.532185833	0.720718246	2.41E-13	7.33E-11	425	1	OLQ13978.1 Protein BUD31-like [Symbiodinium microadriaticum]
TRINITY_DN35864_c0_g2	6.482098378	-0.78389527	1.45E-05	0.00070317	2663	1
TRINITY_DN35878_c1_g4	8.854580982	0.46111408	4.31E-07	3.29E-05	1694	1	OLP81487.1 hypothetical protein AK812_SmicGene37961 [Symbiodinium microadriaticum]
TRINITY_DN35902_c1_g1	7.849876634	0.902397643	4.97E-16	2.55E-13	252	1	OLQ07566.1 Metal transporter CNNM4 [Symbiodinium microadriaticum]
TRINITY_DN35904_c0_g1	10.2300634	0.55354218	2.66E-08	2.80E-06	1226	1	OLP98458.1 hypothetical protein AK812_SmicGene19100 [Symbiodinium microadriaticum]
TRINITY_DN35931_c0_g2	8.626413034	-0.428538431	3.96E-05	0.001656035	3096	1	OLP81806.1 hypothetical protein AK812_SmicGene37600 [Symbiodinium microadriaticum]
TRINITY_DN35933_c0_g1	9.052010144	0.472088645	1.21E-06	8.19E-05	1913	1	OLP96204.1 Protein phosphatase 1B [Symbiodinium microadriaticum]
TRINITY_DN35935_c1_g3	8.242411303	-0.432241036	4.00E-05	0.001669957	3100	1	OLP81129.1 hypothetical protein AK812_SmicGene38366 [Symbiodinium microadriaticum]
TRINITY_DN35967_c0_g1	7.810715771	0.903730437	5.37E-11	1.03E-08	673	1	WP_158311148.1 alpha/beta hydrolase [Acinetobacter calcoaceticus] >TCM69921.1 pimeloyl-ACP methyl ester carboxylesterase [Acinetobacter calcoaceticus]
TRINITY_DN35967_c0_g2	7.84991012	0.791933495	9.40E-11	1.74E-08	699	1
TRINITY_DN35970_c0_g2	7.910410105	0.733077618	5.07E-08	5.01E-06	1309	1	OLQ08813.1 hypothetical protein AK812_SmicGene7667 [Symbiodinium microadriaticum]
TRINITY_DN36003_c0_g1	9.021807741	0.536445036	1.25E-06	8.42E-05	1923	1	OLQ02618.1 5-AMP-activated protein kinase catalytic subunit alpha-2 [Symbiodinium microadriaticum]
TRINITY_DN36005_c2_g1	11.99944919	0.678081784	3.69E-09	4.77E-07	1001	1	OLQ08476.1 40S ribosomal protein S3-3 [Symbiodinium microadriaticum]
TRINITY_DN36014_c2_g1	11.2415455	0.970710907	7.00E-11	1.31E-08	692	1	OLP93043.1 40S ribosomal protein S7 [Symbiodinium microadriaticum]
TRINITY_DN36022_c1_g1	10.7570525	1.139628032	7.37E-30	3.29E-26	29	1	OLP85531.1 hypothetical protein AK812_SmicGene33471 [Symbiodinium microadriaticum]
TRINITY_DN36028_c0_g1	8.783745542	-0.467671716	6.62E-06	0.000361274	2370	1
TRINITY_DN36047_c0_g2	10.59006444	0.553007732	4.71E-07	3.56E-05	1713	1	OLQ13201.1 Coiled-coil domain-containing protein 94-like [Symbiodinium microadriaticum]
TRINITY_DN36059_c0_g1	8.393317639	0.753528206	7.53E-13	2.08E-10	469	1	OLQ12553.1 putative PKHD-type hydroxylase [Symbiodinium microadriaticum]
TRINITY_DN36062_c0_g2	7.840425248	0.508404135	1.84E-05	0.000863404	2761	1
TRINITY_DN36071_c0_g3	8.398370375	0.933209101	5.87E-11	1.11E-08	682	1
TRINITY_DN36076_c0_g1	8.181536373	0.634207984	1.91E-09	2.65E-07	932	1	OLP91743.1 Inositol phosphoceramide mannosyltransferase 3 [Symbiodinium microadriaticum]
TRINITY_DN36104_c0_g1	8.555436193	0.622230435	7.71E-08	7.29E-06	1368	1	OLP83026.1 hypothetical protein AK812_SmicGene36267 [Symbiodinium microadriaticum]
TRINITY_DN36105_c0_g1	10.84621241	0.426019036	6.52E-05	0.002514344	3357	1	OLQ07102.1 Protein spinster [Symbiodinium microadriaticum]
TRINITY_DN36106_c0_g4	9.495550197	0.609921634	2.98E-12	7.54E-10	512	1	OLP81264.1 hypothetical protein AK812_SmicGene38212 [Symbiodinium microadriaticum]
TRINITY_DN36118_c0_g1	9.601334152	-0.343217289	0.000175993	0.005697393	3996	1
TRINITY_DN36127_c0_g1	10.48695133	0.775849246	2.25E-15	1.03E-12	282	1	OLQ03990.1 Maternal protein pumilio [Symbiodinium microadriaticum]
TRINITY_DN36138_c1_g2	8.432422636	-0.584858531	8.20E-09	9.75E-07	1087	1	OLP98560.1 3-oxoacyl-[acyl-carrier-protein] synthase 3 [Symbiodinium microadriaticum]
TRINITY_DN36138_c1_g4	10.42266558	0.438983414	1.50E-05	0.000725111	2674	1
TRINITY_DN36138_c1_g5	7.59017935	0.487615473	3.66E-06	0.000214808	2203	1	OLP98560.1 3-oxoacyl-[acyl-carrier-protein] synthase 3 [Symbiodinium microadriaticum]
TRINITY_DN36139_c0_g2	9.915949241	0.481807025	8.38E-07	5.91E-05	1834	1	OLQ13760.1 hypothetical protein AK812_SmicGene2166 [Symbiodinium microadriaticum]
TRINITY_DN36141_c0_g1	8.363116299	0.657314041	7.43E-12	1.69E-09	567	1
TRINITY_DN36166_c0_g1	5.987155587	0.733205903	2.43E-05	0.001093176	2871	1
TRINITY_DN36183_c0_g1	7.943896273	0.538968425	6.10E-07	4.48E-05	1760	1	OLP86272.1 hypothetical protein AK812_SmicGene32633 [Symbiodinium microadriaticum]
TRINITY_DN36185_c0_g1	9.263505421	0.7176056	3.11E-08	3.21E-06	1251	1	OLP93120.1 3-hydroxybutyryl-CoA dehydrogenase [Symbiodinium microadriaticum]
TRINITY_DN36192_c4_g1	8.17254274	-0.461462386	1.91E-05	0.000892912	2774	1	OLQ08298.1 Pentatricopeptide repeat-containing protein, chloroplastic [Symbiodinium microadriaticum]
TRINITY_DN36196_c0_g2	8.2751974	0.384454881	0.00012175	0.004204438	3746	1	OLQ05373.1 hypothetical protein AK812_SmicGene11467 [Symbiodinium microadriaticum]
TRINITY_DN36199_c0_g2	9.661215177	0.90893933	6.04E-18	4.20E-15	186	1	OLP90616.1 Poly(A) RNA polymerase GLD2-B [Symbiodinium microadriaticum]
TRINITY_DN3619_c0_g2	6.374202818	-0.820687455	3.55E-07	2.77E-05	1659	1
TRINITY_DN36206_c0_g1	7.77302194	0.745993152	5.95E-11	1.13E-08	683	1	OLP90181.1 Peptidyl-prolyl cis-trans isomerase D [Symbiodinium microadriaticum]
TRINITY_DN36208_c1_g1	7.66124783	-0.417199647	0.000280968	0.008421351	4316	1	CEM14138.1 unnamed protein product [Vitrella brassicaformis CCMP3155]
TRINITY_DN36222_c0_g1	8.41733636	-0.412544653	8.41E-05	0.003110454	3498	1	OLP91685.1 Ankyrin-3 [Symbiodinium microadriaticum]
TRINITY_DN36225_c0_g1	8.572238726	0.535305182	2.05E-07	1.73E-05	1531	1	OLQ00176.1 hypothetical protein AK812_SmicGene17185 [Symbiodinium microadriaticum]
TRINITY_DN36231_c1_g1	10.62474156	-0.414758886	2.60E-06	0.000159805	2104	1	OLQ02039.1 hypothetical protein AK812_SmicGene15143 [Symbiodinium microadriaticum]
TRINITY_DN36232_c1_g1	11.05757019	0.420229717	4.43E-05	0.001819027	3151	1	OLQ03745.1 hypothetical protein AK812_SmicGene13263 [Symbiodinium microadriaticum]
TRINITY_DN36262_c0_g1	6.233684419	0.611881076	0.000277293	0.008332453	4305	1	OLQ15161.1 Calcium/calmodulin-dependent protein kinase type II subunit gamma [Symbiodinium microadriaticum]
TRINITY_DN36262_c0_g2	8.138732504	0.598346574	1.10E-06	7.53E-05	1884	1
TRINITY_DN36270_c3_g7	11.14114587	-0.486307634	5.91E-09	7.29E-07	1049	1	OLP86077.1 hypothetical protein AK812_SmicGene32861 [Symbiodinium microadriaticum]
TRINITY_DN36272_c2_g1	11.64290076	0.670428689	4.22E-07	3.24E-05	1685	1	OLQ05261.1 Choloylglycine hydrolase [Symbiodinium microadriaticum]
TRINITY_DN36289_c2_g3	10.96375206	0.40786257	2.89E-05	0.001270007	2945	1	OLP85336.1 hypothetical protein AK812_SmicGene33665 [Symbiodinium microadriaticum]
TRINITY_DN36296_c0_g1	7.698016908	-0.534907462	2.35E-06	0.000145675	2084	1
TRINITY_DN36299_c0_g3	9.483087133	0.346096698	0.000339061	0.009766555	4491	1	OLP84625.1 Ankyrin repeat domain-containing protein 17 [Symbiodinium microadriaticum]
TRINITY_DN36322_c0_g1	-7.247645121	-8.561261347	0.000184134	0.005897479	4038	1	XP_017171798.1 uncharacterized protein Gm3050 isoform X3 [Mus musculus] >XP_017171799.1 uncharacterized protein Gm2977 isoform X3 [Mus musculus]
TRINITY_DN36325_c1_g2	10.24031385	0.417251163	4.98E-05	0.002004542	3213	1	OLP83681.1 ATP-binding cassette sub-family F member 3 [Symbiodinium microadriaticum]
TRINITY_DN36333_c1_g1	11.83222838	0.424731652	5.24E-06	0.000295446	2295	1	OLP88308.1 Glutathionyl-hydroquinone reductase YqjG [Symbiodinium microadriaticum]
TRINITY_DN36352_c0_g1	8.762239231	1.022224057	9.07E-16	4.46E-13	263	1	OLP98770.1 Cell number regulator 10 [Symbiodinium microadriaticum]
TRINITY_DN36361_c0_g1	8.928638154	1.014640406	5.03E-20	4.65E-17	140	1	OLP90930.1 hypothetical protein AK812_SmicGene27441 [Symbiodinium microadriaticum]
TRINITY_DN36362_c0_g1	10.32814469	0.569761799	4.86E-08	4.81E-06	1307	1	OLQ01049.1 hypothetical protein AK812_SmicGene16240 [Symbiodinium microadriaticum]
TRINITY_DN36365_c0_g2	9.571453305	0.574356478	1.30E-06	8.68E-05	1933	1	AAW79392.1 unknown protein [Heterocapsa triquetra]
TRINITY_DN36366_c0_g2	7.881737189	0.512289462	1.02E-06	7.07E-05	1870	1	OLP89562.1 hypothetical protein AK812_SmicGene28957 [Symbiodinium microadriaticum]
TRINITY_DN3636_c0_g1	7.24349046	0.594701985	2.06E-06	0.000130451	2047	1	OLQ08177.1 hypothetical protein AK812_SmicGene8380 [Symbiodinium microadriaticum]
TRINITY_DN36373_c0_g1	7.958136941	0.445912909	0.000144981	0.004848782	3868	1
TRINITY_DN36375_c0_g1	8.570994697	-0.524470739	3.16E-07	2.50E-05	1634	1	OLP76514.1 hypothetical protein AK812_SmicGene43537 [Symbiodinium microadriaticum]
TRINITY_DN36384_c0_g3	7.887917822	-0.443124132	0.000106861	0.003772864	3664	1	CEM12619.1 unnamed protein product [Vitrella brassicaformis CCMP3155]
TRINITY_DN36386_c0_g1	7.492338	-0.429752503	0.00030819	0.009065037	4398	1
TRINITY_DN36392_c0_g3	9.754521031	-0.37212132	0.000126961	0.004345323	3779	1
TRINITY_DN36419_c2_g4	9.049495508	0.400548541	1.49E-05	0.000721123	2672	1	OLP95267.1 hypothetical protein AK812_SmicGene22615 [Symbiodinium microadriaticum]
TRINITY_DN36426_c10_g2	8.80750223	-0.353763175	0.000201189	0.006371171	4085	1	OLP96344.1 Ankyrin repeat and SAM domain-containing protein 3 [Symbiodinium microadriaticum]
TRINITY_DN36426_c5_g2	8.001475775	-0.484599904	1.76E-05	0.000829207	2742	1	OLQ15135.1 Aspartate aminotransferase [Symbiodinium microadriaticum]
TRINITY_DN36426_c7_g1	7.116257045	0.976452058	4.94E-11	9.59E-09	666	1	OLP94219.1 hypothetical protein AK812_SmicGene23797 [Symbiodinium microadriaticum]
TRINITY_DN36426_c9_g1	9.880149578	-0.366100193	6.61E-05	0.002541948	3363	1	OLP83625.1 Multicopper oxidase mco [Symbiodinium microadriaticum]
TRINITY_DN36429_c0_g2	7.238088096	0.65452211	1.22E-07	1.09E-05	1441	1	OLP93552.1 Feruloyl esterase B [Symbiodinium microadriaticum]
TRINITY_DN36429_c1_g1	9.652347929	0.310251688	0.000153867	0.005086789	3913	1
TRINITY_DN36434_c0_g2	9.797577986	0.548719769	4.66E-09	5.90E-07	1023	1	OLP89174.1 Homeobox protein Wariai [Symbiodinium microadriaticum]
TRINITY_DN36440_c0_g2	-7.247645121	-8.477652825	0.000240388	0.007399577	4199.5	1	CRH49006.1 Uncharacterised protein [Chlamydia trachomatis]
TRINITY_DN36456_c0_g2	10.72606592	0.581988747	5.10E-10	8.06E-08	818	1
TRINITY_DN36457_c0_g1	10.98566412	0.594594153	1.17E-11	2.56E-09	589	1	OLQ07815.1 von Willebrand factor A domain-containing protein 8 [Symbiodinium microadriaticum]
TRINITY_DN36458_c4_g4	7.711388418	0.806140769	5.90E-08	5.75E-06	1328	1	OLP80674.1 Serine/threonine-protein kinase [Symbiodinium microadriaticum]
TRINITY_DN36464_c0_g2	7.253245506	-0.54963771	2.31E-05	0.001047558	2849	1	OLP91531.1 RNA-splicing ligase RtcB [Symbiodinium microadriaticum]
TRINITY_DN36477_c0_g1	11.80404757	0.405119399	1.51E-06	9.93E-05	1963	1	OLP74607.1 hypothetical protein AK812_SmicGene45805 [Symbiodinium microadriaticum]
TRINITY_DN36488_c0_g1	9.325669433	1.205759198	4.87E-22	5.83E-19	108	1	OLP83170.1 hypothetical protein AK812_SmicGene36097 [Symbiodinium microadriaticum]
TRINITY_DN36489_c0_g1	9.718256432	0.321353757	0.000346076	0.00991124	4517	1	CEL96501.1 unnamed protein product [Vitrella brassicaformis CCMP3155]
TRINITY_DN36495_c0_g7	9.367400156	0.492939629	2.17E-06	0.000136593	2058	1	OLP94733.1 putative sugar phosphate/phosphate translocator [Symbiodinium microadriaticum]
TRINITY_DN36504_c0_g1	9.236961493	-0.435770548	2.87E-05	0.001263336	2942	1
TRINITY_DN36507_c0_g1	9.696447934	0.38076696	9.13E-05	0.003324202	3553	1	OLP92606.1 hypothetical protein AK812_SmicGene25576 [Symbiodinium microadriaticum]
TRINITY_DN36509_c0_g1	9.572365043	0.432564031	0.000105157	0.003722846	3654	1	OLP86105.1 Formamidopyrimidine-DNA glycosylase [Symbiodinium microadriaticum]
TRINITY_DN3650_c0_g1	9.574561025	0.580060441	1.41E-07	1.25E-05	1462	1	OLQ02542.1 hypothetical protein AK812_SmicGene14590, partial [Symbiodinium microadriaticum]
TRINITY_DN36510_c0_g1	8.267278436	0.397117524	0.000108154	0.003812264	3670	1
TRINITY_DN36513_c1_g1	8.63899939	0.341021039	0.00034086	0.009800913	4499	1	OLP97521.1 hypothetical protein AK812_SmicGene20152 [Symbiodinium microadriaticum]
TRINITY_DN36518_c0_g1	10.10116063	0.483101866	8.62E-08	8.06E-06	1384	1	CEM33045.1 unnamed protein product [Vitrella brassicaformis CCMP3155]
TRINITY_DN36521_c0_g1	8.114289792	-0.398569727	0.000209291	0.00659705	4104	1	OLP80270.1 Apurinic endonuclease-redox protein [Symbiodinium microadriaticum]
TRINITY_DN36532_c2_g15	8.115661038	0.7157641	2.21E-11	4.54E-09	629	1	OLP81181.1 Vacuolar fusion protein MON1-like A [Symbiodinium microadriaticum]
TRINITY_DN36532_c2_g3	9.42669395	0.752522615	4.02E-09	5.15E-07	1010	1
TRINITY_DN36533_c0_g1	8.324243885	0.640245448	1.94E-10	3.39E-08	740	1	ODV92659.1 hypothetical protein CANCADRAFT_22931 [Tortispora caseinolytica NRRL Y-17796]
TRINITY_DN36536_c1_g3	11.1938492	0.565461236	1.28E-06	8.59E-05	1931	1	OLP95451.1 hypothetical protein AK812_SmicGene22424 [Symbiodinium microadriaticum]
TRINITY_DN36536_c1_g4	8.521310214	-0.471190133	8.21E-07	5.81E-05	1829	1	OLP97387.1 Sodium channel protein type 4 subunit alpha B [Symbiodinium microadriaticum]
TRINITY_DN36536_c1_g7	10.37767751	0.384023255	0.000126972	0.004345323	3780	1	XP_005824337.1 hypothetical protein GUITHDRAFT_154983 [Guillardia theta CCMP2712] >EKX37357.1 hypothetical protein GUITHDRAFT_154983 [Guillardia theta CCMP2712]
TRINITY_DN36538_c0_g3	9.745496467	0.413421585	0.000108943	0.003835835	3674	1
TRINITY_DN36544_c0_g1	10.40140313	0.541462448	8.93E-06	0.000465208	2482	1
TRINITY_DN36565_c0_g1	10.38723762	0.706087679	1.17E-17	7.79E-15	195	1	OLQ07041.1 Potassium voltage-gated channel subfamily H member 2 [Symbiodinium microadriaticum]
TRINITY_DN3657_c0_g1	5.432762837	0.952927752	1.40E-05	0.000682475	2650	1
TRINITY_DN36587_c0_g2	9.745668555	0.58213581	9.90E-11	1.82E-08	701	1	OLP83280.1 Vegetative incompatibility protein HET-E-1 [Symbiodinium microadriaticum]
TRINITY_DN36588_c12_g3	8.092933555	0.540945209	2.78E-07	2.25E-05	1604	1	TFL06960.1 carbon-nitrogen hydrolase [Pterula gracilis]
TRINITY_DN36601_c0_g1	8.936814672	0.426438254	7.07E-06	0.000381995	2395	1	OLP96448.1 Glyoxylate reductase [Symbiodinium microadriaticum]
TRINITY_DN36609_c0_g1	8.861761274	-0.668660164	1.79E-12	4.64E-10	499	1	OLQ09343.1 hypothetical protein AK812_SmicGene7021 [Symbiodinium microadriaticum]
TRINITY_DN36617_c1_g1	7.383587627	-0.42856531	0.000191959	0.00612234	4056	1	OLP91510.1 DNA-directed RNA polymerase subunit 10-like protein [Symbiodinium microadriaticum]
TRINITY_DN36619_c1_g2	12.18874664	0.585019127	4.15E-08	4.18E-06	1287	1	OLP91120.1 60S ribosomal protein L10 [Symbiodinium microadriaticum]
TRINITY_DN36619_c1_g3	9.932242298	0.545317707	2.45E-05	0.001099074	2879	1	OLP91812.1 60S ribosomal protein L10 [Symbiodinium microadriaticum]
TRINITY_DN36622_c1_g1	9.120099222	-0.381564968	7.64E-05	0.002880115	3433	1	OLP78147.1 BTB/POZ domain-containing protein KCTD8 [Symbiodinium microadriaticum]
TRINITY_DN36622_c2_g7	9.554956975	0.595958393	5.90E-08	5.75E-06	1327	1	OLP81351.1 Protein AAR2-like [Symbiodinium microadriaticum]
TRINITY_DN36625_c1_g3	9.773001535	0.529266278	0.000103576	0.003680999	3640	1	OLP77995.1 60S ribosomal protein L5 [Symbiodinium microadriaticum]
TRINITY_DN36632_c2_g1	7.021675082	0.542688935	8.18E-05	0.00303487	3487	1
TRINITY_DN36649_c0_g2	9.14128726	0.931388518	2.62E-14	9.74E-12	348	1	OLQ13337.1 Glutamate synthase 1 [NADH], chloroplastic [Symbiodinium microadriaticum]
TRINITY_DN36652_c0_g1	9.105579312	0.636121886	5.34E-09	6.67E-07	1035	1	OLQ05038.1 hypothetical protein AK812_SmicGene11807 [Symbiodinium microadriaticum]
TRINITY_DN36658_c0_g1	10.53544105	0.642019526	4.98E-07	3.74E-05	1725	1
TRINITY_DN36676_c0_g1	8.546393746	0.446142212	0.000119577	0.004142655	3734	1	OLP85902.1 Pentatricopeptide repeat-containing protein, chloroplastic [Symbiodinium microadriaticum]
TRINITY_DN36683_c4_g1	10.56472021	-0.318639255	0.000216588	0.006787384	4128	1	CAB1114250.1 unnamed protein product [Ectocarpus sp. CCAP 1310/34]
TRINITY_DN36699_c1_g2	9.373599352	0.504759888	2.45E-07	2.01E-05	1574	1	OLP96953.1 hypothetical protein AK812_SmicGene20749 [Symbiodinium microadriaticum]
TRINITY_DN36705_c0_g1	11.62640443	0.520046219	4.56E-10	7.27E-08	812	1	OLP91750.1 Pyruvate kinase [Symbiodinium microadriaticum]
TRINITY_DN36710_c0_g1	-7.247645121	-8.937641892	5.74E-05	0.002262527	3283	1	WP_153853712.1 hypothetical protein [Enterococcus faecium] >MRI47733.1 hypothetical protein [Enterococcus faecium]
TRINITY_DN36714_c0_g2	10.66487503	0.440935387	9.72E-05	0.003490597	3604	1	OLP98770.1 Cell number regulator 10 [Symbiodinium microadriaticum]
TRINITY_DN36721_c0_g1	9.814758931	-0.395937367	5.71E-06	0.000317759	2323	1	OLQ07761.1 hypothetical protein AK812_SmicGene8757 [Symbiodinium microadriaticum]
TRINITY_DN36724_c0_g1	9.771229299	-0.363058132	0.000158461	0.005215934	3930	1	OLQ10255.1 hypothetical protein AK812_SmicGene5977 [Symbiodinium microadriaticum]
TRINITY_DN36724_c1_g3	7.881230024	0.622316547	1.91E-06	0.000121731	2030	1	OLP79927.1 hypothetical protein AK812_SmicGene39728 [Symbiodinium microadriaticum]
TRINITY_DN36726_c2_g5	10.77912192	0.636336844	6.97E-13	1.94E-10	464	1
TRINITY_DN36726_c2_g8	10.40072126	0.548184287	1.65E-07	1.43E-05	1492	1	RME45179.1 membrane protein insertase YidC [Caldilineae bacterium]
TRINITY_DN36727_c3_g3	5.55984988	0.752113719	4.73E-05	0.001920606	3189	1	ADV03027.1 ribosomal protein S26 [Karlodinium veneficum]
TRINITY_DN36729_c1_g1	7.570018464	-0.390099122	0.000348729	0.00996974	4524	1	OLP77044.1 hypothetical protein AK812_SmicGene42936 [Symbiodinium microadriaticum]
TRINITY_DN36739_c1_g1	12.10134355	0.541215553	6.04E-06	0.000333343	2344	1	OLQ06970.1 40S ribosomal protein SA [Symbiodinium microadriaticum]
TRINITY_DN36743_c0_g1	9.297471681	0.504865107	1.27E-06	8.54E-05	1928	1	OLQ12028.1 hypothetical protein AK812_SmicGene4107 [Symbiodinium microadriaticum]
TRINITY_DN36745_c0_g5	9.358709657	-0.391541006	9.19E-05	0.003341577	3558	1	OLP97064.1 hypothetical protein AK812_SmicGene20599 [Symbiodinium microadriaticum]
TRINITY_DN36751_c0_g1	7.420712171	1.092794448	5.44E-09	6.79E-07	1037	1
TRINITY_DN36764_c0_g1	10.25024512	0.445149489	0.000112961	0.003950503	3699	1
TRINITY_DN36769_c0_g2	9.308934314	0.767710099	5.42E-13	1.53E-10	457	1	OLQ05407.1 Cytochrome b5 isoform A [Symbiodinium microadriaticum]
TRINITY_DN36773_c5_g3	9.585763348	-0.488651626	4.31E-07	3.29E-05	1692	1
TRINITY_DN36778_c2_g1	8.139620197	0.750474498	3.01E-06	0.000181461	2147	1
TRINITY_DN36788_c0_g2	8.695643973	0.403484525	2.75E-05	0.001217982	2926	1	ANK80422.1 terpene utilization protein AtuA [Rhizobiales bacterium NRL2]
TRINITY_DN36789_c0_g2	7.547634966	0.446488689	0.000138552	0.004678492	3831	1	OLP88834.1 hypothetical protein AK812_SmicGene29775 [Symbiodinium microadriaticum]
TRINITY_DN3678_c0_g1	8.849969703	0.398616903	3.72E-05	0.001567042	3070	1	OLP99307.1 hypothetical protein AK812_SmicGene18152 [Symbiodinium microadriaticum]
TRINITY_DN36793_c0_g1	10.14816884	1.531901683	1.08E-46	3.50E-42	4	1	ADV91167.1 mitochondrial ubiquinol cytochrome c reductase reiske Fe-S [Karlodinium veneficum]
TRINITY_DN36799_c0_g1	10.52196771	0.408713334	1.84E-05	0.000860445	2760	1	OLQ01746.1 tRNA (cytosine(34)-C(5))-methyltransferase [Symbiodinium microadriaticum]
TRINITY_DN36801_c0_g2	8.87169988	0.598887817	2.84E-09	3.81E-07	965	1
TRINITY_DN36808_c0_g2	8.406558114	-0.399066071	7.98E-05	0.002976861	3466	1
TRINITY_DN36808_c0_g3	10.70497216	0.462569092	7.48E-07	5.35E-05	1808	1	OLP98447.1 3-hydroxy-3-methylglutaryl-coenzyme A reductase [Symbiodinium microadriaticum]
TRINITY_DN36811_c0_g1	8.443961869	0.455672489	2.12E-05	0.000974296	2810	1	XP_005773852.1 hypothetical protein EMIHUDRAFT_444454 [Emiliania huxleyi CCMP1516] >XP_005780101.1 chloroplast beta-keto acyl reductase [Emiliania huxleyi CCMP1516] >EOD21423.1 hypothetical protein EMIHUDRAFT_444454 [Emiliania huxleyi CCMP1516] >EOD27672.1 chloroplast beta-keto acyl reductase [Emiliania huxleyi CCMP1516]
TRINITY_DN36814_c0_g2	7.85167296	0.438858253	5.17E-05	0.002070935	3229	1	OLP82227.1 Aspartate aminotransferase [Symbiodinium microadriaticum]
TRINITY_DN36817_c0_g1	9.657198018	0.75033825	2.07E-14	7.96E-12	337	1	RCN30893.1 hypothetical protein ANCCAN_23336 [Ancylostoma caninum]
TRINITY_DN36823_c0_g11	9.060736988	-0.542297966	5.04E-07	3.77E-05	1728	1
TRINITY_DN36823_c0_g19	9.740358709	-0.342444161	5.27E-05	0.002107721	3236	1	WP_112688564.1 uracil-DNA glycosylase [Rhizobiales bacterium]
TRINITY_DN36823_c0_g2	9.742407485	0.379533562	9.55E-05	0.003445696	3587	1	OLQ07581.1 hypothetical protein AK812_SmicGene9009 [Symbiodinium microadriaticum]
TRINITY_DN36824_c1_g1	8.990375787	0.417728232	2.37E-05	0.001073154	2859	1	OLP80397.1 40S ribosomal protein S2 [Symbiodinium microadriaticum]
TRINITY_DN36834_c0_g1	8.618179546	-0.373067923	0.000272993	0.008228068	4292	1
TRINITY_DN36845_c0_g1	9.805976209	0.588543276	8.89E-09	1.05E-06	1094	1	OLP86968.1 Zinc finger AN1 and C2H2 domain-containing stress-associated protein 16 [Symbiodinium microadriaticum]
TRINITY_DN36849_c0_g1	7.559227008	-0.557774233	6.99E-07	5.04E-05	1792	1
TRINITY_DN36851_c0_g2	8.062552662	0.522074449	1.72E-06	0.000111528	1996	1	OLP92795.1 U4/U6.U5 tri-snRNP-associated protein 1 [Symbiodinium microadriaticum]
TRINITY_DN36852_c0_g3	9.921399949	0.735729445	6.95E-14	2.37E-11	380	1	OLP96743.1 Ras-related protein Rab-6A [Symbiodinium microadriaticum]
TRINITY_DN36858_c0_g2	10.98098811	0.621296703	1.22E-10	2.22E-08	712	1	OLP79167.1 Pentatricopeptide repeat-containing protein, chloroplastic [Symbiodinium microadriaticum]
TRINITY_DN36871_c1_g2	8.191077881	0.617685373	3.36E-09	4.40E-07	987	1	OLQ04051.1 Ferredoxin--NADP reductase, cyanelle [Symbiodinium microadriaticum]
TRINITY_DN36871_c2_g1	7.559075015	0.890838283	1.49E-12	3.92E-10	493	1
TRINITY_DN36871_c3_g15	9.203201164	-0.469115923	7.88E-07	5.61E-05	1818	1	OLP96973.1 Nocturnin [Symbiodinium microadriaticum]
TRINITY_DN36872_c0_g1	10.02987708	0.340692297	0.000263819	0.00800378	4264	1	OLQ06281.1 hypothetical protein AK812_SmicGene10445 [Symbiodinium microadriaticum]
TRINITY_DN36873_c0_g2	9.721113087	0.415855063	2.81E-05	0.001240315	2932	1
TRINITY_DN36874_c0_g1	8.250198044	-0.4656918	4.18E-06	0.000241048	2242	1	OLQ14942.1 Insoluble matrix shell protein 1 [Symbiodinium microadriaticum]
TRINITY_DN36880_c5_g1	6.750231124	0.575374718	3.37E-05	0.001441899	3019	1	OLQ06360.1 Protein lap1 [Symbiodinium microadriaticum]
TRINITY_DN36882_c0_g1	11.35806665	0.71030351	4.94E-11	9.59E-09	665	1
TRINITY_DN36885_c2_g1	9.400129789	0.447400364	1.57E-05	0.00075461	2692	1	OLQ05548.1 Ankyrin-2 [Symbiodinium microadriaticum]
TRINITY_DN36886_c0_g1	7.993626074	0.491643249	3.58E-05	0.001516571	3050	1	OLQ10569.1 Peroxisomal multifunctional enzyme type 2 [Symbiodinium microadriaticum]
TRINITY_DN36891_c0_g2	8.368386077	0.607341418	1.24E-08	1.42E-06	1130	1	OLP89599.1 hypothetical protein AK812_SmicGene28918 [Symbiodinium microadriaticum]
TRINITY_DN36894_c1_g1	10.80543097	0.497973989	2.66E-07	2.16E-05	1595	1	OLP82809.1 actin [Symbiodinium microadriaticum]
TRINITY_DN36894_c1_g3	7.180411662	0.908324891	9.67E-13	2.61E-10	480	1
TRINITY_DN36896_c1_g2	11.12714025	1.026288831	9.35E-24	1.48E-20	82	1	OLQ13710.1 hypothetical protein AK812_SmicGene2309 [Symbiodinium microadriaticum]
TRINITY_DN36899_c0_g1	10.39827774	0.727041993	2.67E-15	1.21E-12	286	1
TRINITY_DN36908_c1_g3	9.560062268	-0.364647391	1.63E-05	0.000779661	2709	1	OLP88522.1 Phosphatidylinositol 4-phosphate 5-kinase 9 [Symbiodinium microadriaticum]
TRINITY_DN36908_c1_g5	7.601017414	0.573083387	0.000140654	0.004732023	3844	1	OLP87317.1 Pentatricopeptide repeat-containing protein [Symbiodinium microadriaticum]
TRINITY_DN36918_c1_g1	8.986833559	0.900226876	9.40E-06	0.000485522	2505	1
TRINITY_DN36921_c8_g1	9.599701245	0.560922063	1.04E-06	7.17E-05	1872	1	OLQ08407.1 hypothetical protein AK812_SmicGene8087 [Symbiodinium microadriaticum]
TRINITY_DN36924_c1_g1	10.82296657	-0.320482473	0.000319039	0.009314271	4431	1	OLP75908.1 Sensory rhodopsin-2, partial [Symbiodinium microadriaticum]
TRINITY_DN36924_c5_g3	10.54584253	-0.34715539	1.45E-05	0.000706146	2664	1	OLP83802.1 hypothetical protein AK812_SmicGene35390 [Symbiodinium microadriaticum]
TRINITY_DN36931_c0_g2	9.958493947	0.76935086	4.45E-12	1.06E-09	542	1	ADV91220.1 mitochondrial BCS1 protein, partial [Karlodinium veneficum]
TRINITY_DN36935_c0_g1	9.406924675	0.660875334	1.33E-05	0.000652355	2629	1	OLQ01490.1 GDP-mannose transporter GONST4 [Symbiodinium microadriaticum]
TRINITY_DN36936_c2_g2	10.45876967	0.833579976	8.09E-11	1.50E-08	696	1	ADV03067.1 centrin [Amphidinium carterae]
TRINITY_DN36936_c2_g3	11.24920549	0.475542813	4.98E-05	0.002004542	3212	1	ADV03067.1 centrin [Amphidinium carterae]
TRINITY_DN36945_c2_g4	6.699846093	0.583186298	0.000265317	0.008037932	4270	1
TRINITY_DN36946_c2_g1	7.794640375	-0.494051115	4.18E-05	0.001734019	3121	1	OLP89412.1 putative 4,5-dihydroxyphthalate dehydrogenase [Symbiodinium microadriaticum]
TRINITY_DN36953_c0_g1	10.22623149	0.513600717	5.21E-09	6.52E-07	1033	1	OLP84712.1 Glutathione S-transferase class-mu 28 kDa isozyme [Symbiodinium microadriaticum]
TRINITY_DN36953_c0_g2	10.98691882	0.399857282	3.18E-05	0.001377769	2988	1	OLP84712.1 Glutathione S-transferase class-mu 28 kDa isozyme [Symbiodinium microadriaticum]
TRINITY_DN36957_c1_g3	8.048426929	0.786387418	5.45E-09	6.79E-07	1038	1
TRINITY_DN3695_c0_g1	8.342711513	0.402480644	0.000236495	0.007320767	4179	1	OLQ07250.1 Thioredoxin domain-containing protein [Symbiodinium microadriaticum]
TRINITY_DN36961_c0_g1	7.399642349	-0.415458866	0.000340542	0.009798307	4496	1	OLP87764.1 Adenosine 3-phospho 5-phosphosulfate transporter 2 [Symbiodinium microadriaticum]
TRINITY_DN36963_c1_g1	10.29875583	0.687492262	1.61E-09	2.27E-07	918	1	OLP99765.1 hypothetical protein AK812_SmicGene17654 [Symbiodinium microadriaticum]
TRINITY_DN36965_c0_g2	8.636814992	0.667420102	5.87E-10	9.13E-08	831	1	OLP82195.1 putative aarF domain-containing protein kinase 1 [Symbiodinium microadriaticum]
TRINITY_DN36967_c3_g9	8.713111972	0.421184701	0.00016572	0.005421814	3954	1	OLQ11452.1 hypothetical protein AK812_SmicGene4679 [Symbiodinium microadriaticum]
TRINITY_DN36984_c0_g1	10.20536494	0.9091831	3.19E-25	6.34E-22	65	1	OLQ03192.1 hypothetical protein AK812_SmicGene13877 [Symbiodinium microadriaticum]
TRINITY_DN36985_c0_g3	6.161180241	-0.620044323	3.48E-05	0.001479483	3040	1
TRINITY_DN36986_c0_g3	9.896178513	0.980896877	9.45E-18	6.33E-15	193	1	OLP81382.1 Protein-tyrosine-phosphatase MKP1, partial [Symbiodinium microadriaticum]
TRINITY_DN36993_c0_g2	9.951152863	0.436466421	1.02E-06	7.05E-05	1868	1
TRINITY_DN37001_c0_g1	-7.247645121	-8.46286326	0.000276072	0.008301526	4302	1	XP_006540225.1 vomeronasal receptor Vmn2r44 isoform X1 [Mus musculus]
TRINITY_DN37004_c6_g1	8.94045892	0.561127275	9.63E-08	8.90E-06	1399	1	OLQ02776.1 hypothetical protein AK812_SmicGene14322 [Symbiodinium microadriaticum]
TRINITY_DN37004_c6_g2	9.248276729	-0.417370529	0.000274806	0.008271206	4297	1	OLQ01709.1 hypothetical protein AK812_SmicGene15513 [Symbiodinium microadriaticum]
TRINITY_DN37004_c7_g1	9.55162395	-0.397562232	4.38E-05	0.001804964	3142	1	OLP96669.1 Pentatricopeptide repeat-containing protein [Symbiodinium microadriaticum]
TRINITY_DN37011_c3_g12	9.474376669	0.366054868	0.000269229	0.008137376	4280	1	OLP98517.1 hypothetical protein AK812_SmicGene19029 [Symbiodinium microadriaticum]
TRINITY_DN37011_c3_g8	8.588209041	0.560198392	1.63E-05	0.000777817	2703	1	OLQ14342.1 Choloylglycine hydrolase [Symbiodinium microadriaticum]
TRINITY_DN37013_c0_g1	9.546137648	0.380626747	0.00031456	0.009212617	4417	1	OLP88567.1 Callose synthase 7 [Symbiodinium microadriaticum]
TRINITY_DN37030_c1_g15	9.698770015	0.538056036	1.14E-08	1.31E-06	1123	1	OLP79469.1 P2X purinoceptor 4 [Symbiodinium microadriaticum]
TRINITY_DN37030_c1_g4	8.217599568	0.493495489	4.46E-05	0.001828101	3155	1	OLP96178.1 hypothetical protein AK812_SmicGene21636 [Symbiodinium microadriaticum]
TRINITY_DN37040_c0_g2	8.912050016	0.423195259	6.70E-05	0.002568809	3372	1	XP_014484482.1 PREDICTED: tubulin beta chain-like [Dinoponera quadriceps]
TRINITY_DN37041_c1_g6	8.354822631	0.391277915	0.000224708	0.007008707	4146	1	OLQ09845.1 hypothetical protein AK812_SmicGene6494 [Symbiodinium microadriaticum]
TRINITY_DN37049_c0_g2	8.91592904	0.77597089	2.59E-11	5.28E-09	635	1	OLP77860.1 Serine/threonine-protein kinase ark1 [Symbiodinium microadriaticum]
TRINITY_DN37053_c2_g7	9.727790431	1.331563198	2.98E-41	4.81E-37	8	1	OLP92851.1 Obg-like ATPase 1 [Symbiodinium microadriaticum]
TRINITY_DN37056_c5_g2	8.775458873	0.600255611	7.43E-08	7.06E-06	1361	1	OLP89170.1 hypothetical protein AK812_SmicGene29410 [Symbiodinium microadriaticum]
TRINITY_DN37060_c0_g1	7.570412963	0.865671924	1.57E-08	1.76E-06	1157	1
TRINITY_DN37068_c0_g1	5.130865476	1.169138535	6.62E-06	0.000361274	2371	1
TRINITY_DN37069_c2_g6	9.313462207	0.534460365	1.16E-06	7.92E-05	1904	1	OLP91153.1 Cold shock domain-containing protein 4 [Symbiodinium microadriaticum]
TRINITY_DN37072_c0_g1	10.90197578	0.458963635	1.83E-05	0.000857826	2758	1	AFA52594.1 hypothetical protein [Vaucheria litorea]
TRINITY_DN37073_c0_g1	9.520361685	-0.387357403	1.29E-05	0.000636709	2623	1	OLP77532.1 Leucine-rich repeat-containing protein 45 [Symbiodinium microadriaticum]
TRINITY_DN37079_c0_g1	8.160429872	-0.513160167	1.56E-06	0.000102013	1972	1	OLP89513.1 hypothetical protein AK812_SmicGene29018 [Symbiodinium microadriaticum]
TRINITY_DN37080_c0_g1	-7.247645121	-8.835507517	7.94E-05	0.002965656	3461.5	1	EDL15033.1 mitochondrial ribosomal protein L20, isoform CRA_a [Mus musculus]
TRINITY_DN37083_c2_g8	8.263635602	0.990075486	2.50E-18	1.90E-15	170	1	WP_129607405.1 hypothetical protein [Rhodoplanes piscinae] >VCU07234.1 hypothetical protein RHODGE_RHODGE_00341 [Rhodoplanes piscinae]
TRINITY_DN37086_c3_g1	10.80376408	0.690880845	2.81E-14	1.03E-11	352	1	XP_002508544.1 predicted protein [Micromonas commoda] >ACO69802.1 predicted protein [Micromonas commoda]
TRINITY_DN37086_c4_g2	8.862210113	0.879649932	6.24E-15	2.65E-12	305	1
TRINITY_DN37089_c0_g2	8.241064847	0.48468645	0.000102411	0.003650601	3629	1
TRINITY_DN37096_c2_g3	7.066863627	-0.614014692	6.55E-07	4.77E-05	1776	1
TRINITY_DN37097_c3_g2	8.393923523	-0.440419421	2.16E-05	0.000989928	2818	1	OLP85421.1 hypothetical protein AK812_SmicGene33604 [Symbiodinium microadriaticum]
TRINITY_DN37097_c6_g1	9.654886519	0.730803139	3.36E-18	2.49E-15	175	1	OLP80932.1 putative nicotinate-nucleotide adenylyltransferase [Symbiodinium microadriaticum]
TRINITY_DN37100_c0_g1	-7.247645121	-9.945469972	2.05E-06	0.000129667	2043	1	XP_030099762.1 elongin-A3 member D-like [Mus musculus]
TRINITY_DN37101_c0_g1	-7.247645121	-8.859487303	7.94E-05	0.002965656	3461.5	1	WP_153884172.1 hypothetical protein [Enterococcus casseliflavus] >MRI72292.1 hypothetical protein [Enterococcus casseliflavus]
TRINITY_DN37101_c0_g2	-7.247645121	-8.828219839	8.88E-05	0.003251943	3533	1	XP_006250780.1 PREDICTED: LOW QUALITY PROTEIN: PRAME family member 8-like isoform X1 [Rattus norvegicus]
TRINITY_DN37104_c0_g3	6.576362543	0.826236792	4.99E-07	3.74E-05	1727	1
TRINITY_DN37111_c0_g1	10.48150676	0.456311684	5.10E-08	5.03E-06	1311	1	OLP93008.1 Arylesterase [Symbiodinium microadriaticum]
TRINITY_DN37113_c0_g1	11.14411145	1.383896847	4.57E-31	2.36E-27	25	1	OLP77406.1 CCR4-NOT transcription complex subunit 8 [Symbiodinium microadriaticum]
TRINITY_DN37113_c0_g2	6.520712667	1.867556017	1.53E-12	4.01E-10	494	1
TRINITY_DN37122_c0_g3	4.007833399	1.103495126	0.000340233	0.009793788	4494	1
TRINITY_DN37127_c0_g3	8.555449476	0.384167596	0.000242911	0.007465774	4209	1
TRINITY_DN37127_c0_g4	10.5380783	-0.347232518	1.65E-05	0.000785295	2714	1	OLP85701.1 hypothetical protein AK812_SmicGene33274 [Symbiodinium microadriaticum]
TRINITY_DN37129_c1_g1	9.383355106	0.351769719	0.000124474	0.004279085	3763	1	OLQ06401.1 hypothetical protein AK812_SmicGene10268 [Symbiodinium microadriaticum]
TRINITY_DN37129_c1_g10	10.56108029	0.466651703	1.69E-07	1.46E-05	1497	1	OLQ13841.1 Malate dehydrogenase, mitochondrial [Symbiodinium microadriaticum]
TRINITY_DN37129_c1_g5	7.765210689	0.438605878	0.000181213	0.005828455	4022	1	OLP97060.1 Protein N-lysine methyltransferase METTL21A [Symbiodinium microadriaticum]
TRINITY_DN37129_c1_g6	10.22505765	0.75234989	5.48E-09	6.82E-07	1039	1	OLQ13841.1 Malate dehydrogenase, mitochondrial [Symbiodinium microadriaticum]
TRINITY_DN37129_c1_g8	9.588458942	0.539050857	2.10E-09	2.88E-07	942	1	OLP96426.1 Magnesium protoporphyrin IX methyltransferase, chloroplastic [Symbiodinium microadriaticum]
TRINITY_DN37130_c0_g1	9.025374524	-0.436138351	3.30E-06	0.000196447	2171	1
TRINITY_DN37133_c2_g1	8.912088283	-0.337752629	0.000188707	0.006033496	4046	1
TRINITY_DN37133_c2_g6	7.980117778	0.471965118	1.17E-05	0.000586993	2587	1	OLP99653.1 hypothetical protein AK812_SmicGene17769 [Symbiodinium microadriaticum]
TRINITY_DN37133_c4_g1	7.431617409	0.961663287	8.19E-12	1.86E-09	571	1
TRINITY_DN37142_c0_g2	-7.247645121	-8.679377935	0.000142825	0.004791826	3854.5	1	EDL18295.1 mCG113012, partial [Mus musculus]
TRINITY_DN37157_c0_g1	8.55940527	0.739399054	6.32E-09	7.73E-07	1057	1	OLP77643.1 hypothetical protein AK812_SmicGene42283 [Symbiodinium microadriaticum]
TRINITY_DN37159_c3_g1	8.4132551	-0.395141308	6.77E-05	0.002591126	3378	1	OLP81186.1 hypothetical protein AK812_SmicGene38307 [Symbiodinium microadriaticum]
TRINITY_DN37161_c1_g6	9.078919916	0.49706551	5.40E-07	4.00E-05	1745	1	OLP84404.1 DNA polymerase kappa [Symbiodinium microadriaticum]
TRINITY_DN37162_c1_g1	7.156846673	-0.55982193	3.29E-05	0.001417163	3003	1	OLP98235.1 putative 45.4 kDa protein in thiaminase I 5region [Symbiodinium microadriaticum]"
TRINITY_DN37166_c0_g1	7.324643292	0.487543504	0.000102603	0.003653418	3633	1	OLP87256.1 NAD(P) transhydrogenase subunit beta [Symbiodinium microadriaticum]
TRINITY_DN37166_c0_g2	7.100249001	-0.45711044	0.000274807	0.008271206	4298	1	OLP84396.1 Alpha-1,2-mannosyltransferase ALG9 [Symbiodinium microadriaticum]
TRINITY_DN37168_c0_g8	10.86584606	0.532797742	6.37E-06	0.000349166	2359	1	OLP82664.1 hypothetical protein AK812_SmicGene36656 [Symbiodinium microadriaticum]
TRINITY_DN37169_c0_g2	9.120862008	0.437430792	2.40E-05	0.001083309	2865	1	OLQ04903.1 Serine/threonine-protein phosphatase 6 regulatory ankyrin repeat subunit C [Symbiodinium microadriaticum]
TRINITY_DN37171_c0_g1	8.484897285	0.477818366	0.000162237	0.005325368	3941	1
TRINITY_DN37175_c0_g1	9.151438642	-0.440112105	1.21E-05	0.000601156	2595	1	CEM39211.1 unnamed protein product [Vitrella brassicaformis CCMP3155]
TRINITY_DN37176_c0_g1	11.7513148	0.403178346	0.000119033	0.004130462	3728	1	OLQ13543.1 Cytochrome P450 CYP72A219 [Symbiodinium microadriaticum]
TRINITY_DN37178_c0_g1	9.45765718	0.597452807	2.85E-11	5.74E-09	641	1	OLQ06637.1 Eukaryotic initiation factor 4A-III [Symbiodinium microadriaticum]
TRINITY_DN37179_c1_g6	11.7247106	0.573414942	4.29E-12	1.03E-09	541	1	CBN80061.1 probable bifunctional purine synthesis protein [Ectocarpus siliculosus]
TRINITY_DN37179_c1_g7	8.596095257	0.89170152	1.25E-14	5.02E-12	321	1	OLP95875.1 hypothetical protein AK812_SmicGene21951 [Symbiodinium microadriaticum]
TRINITY_DN37184_c1_g1	11.82603266	1.025184078	6.98E-28	2.15E-24	42	1
TRINITY_DN37190_c1_g1	8.518150488	0.490048541	6.15E-06	0.000338139	2351	1	OLQ06008.1 Ankyrin-2 [Symbiodinium microadriaticum]
TRINITY_DN37195_c0_g3	6.07668012	0.822942697	2.38E-05	0.00107701	2864	1	OLP80074.1 60S ribosomal export protein NMD3 [Symbiodinium microadriaticum]
TRINITY_DN37197_c1_g2	10.01527809	0.293068871	0.000290843	0.008646261	4351	1	OLP77715.1 hypothetical protein AK812_SmicGene42195 [Symbiodinium microadriaticum]
TRINITY_DN37205_c0_g2	8.500323305	0.462142635	1.14E-06	7.78E-05	1895	1	CEM00384.1 unnamed protein product [Vitrella brassicaformis CCMP3155]
TRINITY_DN37210_c0_g1	9.158875907	-0.48488925	1.06E-05	0.000538203	2544	1	OLP86413.1 hypothetical protein AK812_SmicGene32508 [Symbiodinium microadriaticum]
[truncated: 2,528 more rows]
