# Supplementary material for: Environmental pH signals the release of monosaccharides from cell wall in coral symbiotic alga
Source: eLife. 2023 Aug 18;12:e80628. doi: 10.7554/eLife.80628 (PMC10438907; doi:10.7554/eLife.80628)
Supplement: Figure 3—source data 4. [file elife-80628-fig3-data4.txt]

>DN27992_c0_g1_i1
WFLSPAMVLPWAQAQQPGTVTPEESPSLVIQKCTEKGCKDKDFGLVLDSNWRWVHNGGYQ
NCFSSEWNEEFCPDPETCKQNCALEGVTYNNYGVHEMVNGVKLDFMTGGNVGSRLYVTKK
GKNYKMFKLLNREFTLDVDVSTLNCGMNGAVYFIEMDQKGGKGPSNKAGAKYGTGYCDAQ
CPHEKF---ETN--SSLGICCVEMDIWEANKFATAYTPHPCSTVGPVRCDGIQCGYGEER
WMGLCDKDGCDLNTYRMGAPDFYGPGPNYKVDSDRPLTIVTQFLTDDGTDEGTLSEIRRL
YVQDGKVISNAASSIPGVTGNAITDTFCDAQKIAFKDYDHHQEKGGLASMGETLKRGMVL
SVSIWDDYATHMAWLDAQFPPGEDPERYGVLRGPCNATLDGPKDVRAENPHGFVKYYNIK
YGEIGSTFSGS--
>DN40554_c2_g2_i1
KALHGWMAICVSMAQQPGTTKTEGNPSISVKECTINGCSTKDHKLVLDANWRWIHTDS-K
NCYEGNWDTSICADATTCAEKCQLEAVDYNTYGVTSIPGGVKLSFVTGTNVGSRLFLLED
-DDYKLFKLKNREFAVEVDSSTVECGMNGAMYFVEMAANGGKDGQNAAGAAFGTGYCDAQ
CPHDKFINGKANSKGHFGACCAEMDIWEANNMATAYTPHPCNIEGQYMCEGIECGDNDER
YDGLCDKDGCDINPFRNGDRSFYGKGPEFTVDSTKPMTVVTQFLTVNGKDNGDLSEIRRF
YVQDGKAIESPPIKILPKEPDSITDKMCKDIQDLFGNPNDFKAKGGNKAMGDSLDRGHVA
TFSLWDDIDVHMMWLDSCYLTDESCSKLGVRRGMCPGDESSPQVVRQKHPTSYVTFANVA
FGEIGTTQSVYPG
>DN40554_c2_g2_i2
MAFHGWMVICVSMAQQPGTTKTEGNPTISVKECTSNGCSTKDHKLVLDANWRWIHTDS-K
NCYEGNWDTSICADATTCAETCQLEAVDYQTYGVTSIPGGVKLSFVTGTNVGSRLFLLED
-DKYKLFKLKNREFAVEVDSSTVECGMNGAMYFVEMAANGGKDGQNAAGAAFGTGYCDAQ
CPHDKFINGKANSKGHYGACCAEMDIWEANNMATAYTPHPCNIEGQYMCEGIECGDNDER
YDGLCDKDGCDINPFRNGDRSFYGKGPEFTVDSTKPMTVVTQFLTVNGKDNGDLSEIRRF
YVQDGKAIESPPIKILSKEPDSITDKMCKDIQDLFGNPNDFKAKGGNKAMGDSLDRGHVA
TFSLWDDIDVHMMWLDSCYPTDESCSKAGVRRGMCPGDESSPQVVRQKHPTSYVTFANVA
FGEIGTTQSVYPG
>DN40554_c2_g2_i4
MAFHGWMVICVSMAQQPGTTKTEGNPTISVKECTSNGCSTKDHKLVLDANWRWIHTDS-K
NCYEGNWDTSICADATTCAETCQLEAVDYQTYGVTSIPGGVKLSFVTGTNVGSRLFLLED
-DKYKLFKLKNREFAVEVDSSTVECGMNGAMYFVEMAANGGKDGQNAAGAAFGTGYCDAQ
CPHDKFINGKANSKGHYGACCAEMDIWEANNMATAYTPHPCNIEGQYMCEGIECGDNDER
YDGLCDKDGCDINPFRNGDRSFYGKGPEFTVDSTKPMTVVTQFLTVNGKDNGDLSEIRRF
YVQDGKAIESPPIKILSKEPDSITDKMCKDIQDLFGNPNDFKAKGGNKAMGDSLDRGHVA
TFSLWDDIDVHMMWLDSCYPTDESCSKAGVRRGMCPGDESSPQVVRQKHPTSYVTFANVA
FGEIGTTQSVYPG
>DN59481_c0_g1_i1
MWSIAALLVACVVAQQPGVHEEEYHPEMPLWTCDTSGCSKESKSVVLDANWRWLHNGQYT
NCYKDGFNRDLCPDPLTCAENCHLEGNSYSTYGIQEVDNGIKMGFVTGSNYGSRVYMMET
PTQYKIFKLKNREFTLTVDMYYMPCGLNGAVYFVEMAADGGEAGQNRAGAKYGTGYCDAQ
CPHDKFMEGKANVIGKYGTCCAEMDIWEANSRATAYTPHPCSITGTYICEGIDCGDNSER
YKGVCDKDGCDFNSWRLGDQKFYGRGAEFKVDSRKSLTVVTQFLTEGNRDDGDLVDIRRF
YVQNGKVIPNSNVSIAGVQGNSITDKVCKEMKTAFDDVDDFNKKGGLKAMGDALDRGMVL
VMSLWDDAEANMLWLDSDYPADKSPSLPGVNRGPCARDTGKPSFLRSKFPDARVTYSEIK
VGAIGSTFGKSEG
>DN38045_c1_g7_i1
MLKFGAVLVGCAWAQQPGVHTEEYHPEMPLWTCDSSGCSKQTKSVVLDANWRWLHNGQYT
NCYKDGFDQTLCPDPLTCAENCHMEGNSYSTYGIKETGNGIKLGFVTGSNYGSRVYMMDG
PDKYEMFKLKNREFTLTVDMYYMPCGLNAAVYFVEMDADGGKAGVNAAGAKYGTGYCDAQ
CPHDKFMEGKANVIGTYGACCAEMDIWEANSRATAYTPHPCSITGTYICEGIECGDNAER
YDGVCDKDGCDYNSWRLGDKKFYGRGGDFTVNSREKMSIVTQFITEGNTDDGDLIDIRRF
YVQDGKVIPNSNVSIAGVTGNSVTDKVCADMKSAFGDIDDFTRKGALKAMGEALDRGMVL
VMSLWDDAEANMLWLDSDYPLSKDPSTPGVNRGPCNTDTGKPSYLREKFPDARVKYSKIK
VGTIGSTFRSSSD
>DN38045_c1_g7_i2
MLKFGAVLVGCAWAQQPGVHTEEYHPEMPLWTCDSSGCSKQTKSVVLDANWRWLHNGQYT
NCYKDGFDQTLCPDPLTCAENCHMEGNSYSTYGIKETGNGIKLGFVTGSNYGSRVYMMDG
PDKYEMFKLKNREFTLTVDMYYMPCGLNAAVYFVEMDADGGKAGVNAAGAKYGTGYCDAQ
CPHDKFMEGKANVIGTYGACCAEMDIWEANSRATAYTPHPCSITGTYICEGIECGDNAER
YDGVCDKDGCDYNSWRLGDKKFYGRGGDFTVNSREKMSIVTQFITEGNTDDGDLIDIRRF
YVQDGKVIPNSNVSIAGVTGNSVTDKVCADMKSAFGDIDDFTRKGALKAMGEALDRGMVL
VMSLWDDAEANMLWLDSDYPLSKDPSTPGVNRGPCNTDTGKPSYLREKYPEARVKYSKIK
VGTIGSTFGKTLD
>B021694.t1
MWSIAALLVACVVAQQPGVHEEEYHPEMPLWTCDTSGCSKESKSVVLDANWRWLHNGQYT
NCYKDGFNRDLCPDPLTCAENCHLEGNSYSTYGIQEVDNGIKMGFVTGSNYGSRVYMMET
PTQYKIFKLKNREFTLTVDMYYMPCGLNGAVYFVEMAADGGEAGQNRAGAKYGTGYCDAQ
CPHDKFMEGKANVIGKYGTCCAEMDIWEANSRATAYTPHPCSITGTYICEGIDCGDNSER
YKGVCDKDGCDFNSWRLGDQKFYGRGAEFKVDSRKSLTVVTQFLTEGNRDDGDLVDIRRF
YVQNGKVIPNSNVSIAGVQGNSITDKVCKEMKTAFDDVDDFNKKGGLKAMGDALDRGMVL
VMSLWDDAEANMLWLDSDYPADKSPSLPSVNRGPCARDTGKPSFLRSKFPDARVTYSEIK
VGAIGSTFGKSEG
>B026947.t1
MLKFGAVLVGCAWAQQPGVHTEEYHPEMPLWTCDSSGCSKQTKSVVLDANWRWLHNGQYT
NCYKDGFDQTLCPDPLTCAENCHMEGNSYSTYGIKETGKGIKLNFVTGSNYGSRVYMMDG
PDKYEMFKLKNREFTLTVDMYYMPCGLNAAVYFVEMDADGGKAGVNAAGAKYGTGYCDAQ
CPHDKFMEGKANVIGTYGACCAEMDIWEANSRATAYTPHPCSITGTYICEGIECGDNAER
YDGVCDKDGCDYNSWRLGDKKFYGRGGDFTVNSREKMSIVTQFITEGNTDDGDLIDIRRF
YVQDGKVIPNSNISIAGVTGNSVTDKVCADMKSAFGDIDDFTRKGALKAMGEALDRGMVL
VMSLWDDAEANMLWLDSDYPLSKDPSTPGVNRGPCNTDTGKPSYLREKYPEARVKYSKIK
VGTIGSTFGKTLD
>B008460.t1
KALHGWMAICVSMAQQPGTTKTEGNPSISVKECTINGCSTKDHKLVLDANWRWIHTDS-K
NCYEGNWDTSICADATTCAEKCQLEAVDYNTYGVTSIPGGVKLSFVTGTNVGSRLFLLED
-DDYKLFKLKNREFAVEVDSSTVECGMNGAMYFVEMAANGGKDGQNAAGAAFGTGYCDAQ
CPHDKFINGKANSKGHFGACCAEMDIWEANNMATAYTPHPCNIEGQYMCEGIECGDNDER
YDGLCDKDGCDINPFRNGDRSFYGKGPEFTVDSTKPMTVVTQFLTVNGKDNGDLSEIRRF
YVQDGKAIESPPIKILPKEPDSITDKMCKDIQDLFGNPNDFKAKGGNKAMGDSLDRGHVA
TFSLWDDIDVHMMWLDSCYLTDESCSKLGVRRGMCPGDESSPQVVRQKHPTSYVTFANVA
FGEIGTTQSVYPG
>B008460.t3
KALHGWMAICVSMAQQPGTTKTEGNPSISVKECTINGCSTKDHKLVLDANWRWIHTDS-K
NCYEGNWDTSICADATTCAEKCQLEAVDYNTYGVTSIPGGVKLSFVTGTNVGSRLFLLED
-DDYKLFKLKNREFAVEVDSSTVECGMNGAMYFVEMAANGGKDGQNAAGAAFGTGYCDAQ
CPHDKFINGKANSKGHFGACCAEMDIWEANNMATAYTPHPCNIEGQYMCEGIECGDNDER
YDGLCDKDGCDINPFRNGDRSFYGKGPEFTVDSTKPMTVVTQFLTVNGKDNGDLSEIRRF
YVQDGKAIESPPIKILPKEPDSITDKMCKDIQDLFGNPNDFKAKGGNKAMGDSLDRGHVA
TFSLWDDIDVHMMWLDSCYLTDESCSKLGVRRGMCPGDESSPQVVRQKHPTSYVTFANVA
FGEIGTTQSVYPG
>B032859.t1
MAFHGWMVMCVSMAQQPGTTKTEGNPTISVKECTSNGCSTKDHKLVLDANWRWIHTDS-K
NCYEGNWDTSICADATTCAETCQLEAVDYQTYGVTSIPGGVKLSFVTGTNVGSRLFLLED
-DEYKLFKLKNREFAVEVDSSTVECGMNGAMYFVEMAANGGKDGQNAAGAAFGTGYCDAQ
CPHDKFINGKANSKGHYGACCAEMDIWEANNMATAYTPHPCNIEGQYMCEGIECGDNDER
YDGLCDKDGCDINPFRNGDRSFYGKGPEFTVDSTKPMTVVTQFLTVNGKDNGDLSEIRRF
YVQDGKAIESPPIKILPKEPDSITDKMCKDIQDLFGNPNDFKAKGGNKAMGDSLDRGHVA
TFSLWDDIDVHMMWLDSCYPTDESCSKPGVRRGMCPGDESSPQVVRQKHPTSYVTFANVA
FGEIGTTQSVYPG
>B032859.t2
MAFHGWMVMCVSMAQQPGTTKTEGNPTISVKECTSNGCSTKDHKLVLDANWRWIHTDS-K
NCYEGNWDTSICADATTCAETCQLEAVDYQTYGVTSIPGGVKLSFVTGTNVGSRLFLLED
-DEYKLFKLKNREFAVEVDSSTVECGMNGAMYFVEMAANGGKDGQNAAGAAFGTGYCDAQ
CPHDKFINGKANSKGHYGACCAEMDIWEANNMATAYTPHPCNIEGQYMCEGIECGDNDER
YDGLCDKDGCDINPFRNGDRSFYGKGPEFTVDSTKPMTVVTQFLTVNGKDNGDLSEIRRF
YVQDGKAIESPPIKILPKEPDSITDKMCKDIQDLFGNPNDFKAKGGNKAMGDSLDRGHVA
TFSLWDDIDVHMMWLDSCYPTDESCSKPGVRRGMCPGDESSPQVVRQKHPTSYVTFANVA
FGEIGTTQSVYPG
>B032859.t3
MAFHGWMVMCVSMAQQPGTTKTEGNPTISVKECTSNGCSTKDHKLVLDANWRWIHTDS-K
NCYEGNWDTSICADATTCAETCQLEAVDYQTYGVTSIPGGVKLSFVTGTNVGSRLFLLED
-DEYKLFKLKNREFAVEVDSSTVECGMNGAMYFVEMAANGGKDGQNAAGAAFGTGYCDAQ
CPHDKFINGKANSKGHYGACCAEMDIWEANNMATAYTPHPCNIEGQYMCEGIECGDNDER
YDGLCDKDGCDINPFRNGDRSFYGKGPEFTVDSTKPMTVVTQFLTVNGKDNGDLSEIRRF
YVQDGKAIESPPIKILPKEPDSITDKMCKDIQDLFGNPNDFKAKGGNKAMGDSLDRGHVA
TFSLWDDIDVHMMWLDSCYPTDESCSKPGVRRGMCPGDESSPQVVRQKHPTSYVTFANVA
FGEIGTTQSVYPG
>B012137.t1
MALHGWMAICVSMAQQPGTSKTEGNPTISVKECTSNGCSIKDHKLVLDANWRWIHTDS-K
NCYEGNWDTSICADATTCAETCQVEAVDYNTYGVTSIPGGVKLSFVTGSNVGSRLFLLED
-DEYKLFKLKNREFAVEVDSSTVECGMNGAMYFVEMAANGGKDGQNAAGAAFGTGYCDAQ
CPHDKFINGKANSKGHYGACCAEMDIWEANNMATAYTPHPCNIEGQYMCEGIECGDNDER
YDGLCDKDGCDINPFRNGDRSFYGKGPEFTVDSTKPMTVVTQFLTVNGKDNGDLSEIRRF
YVQDGKAIESPPIKILPKEPDSITDKMCKDIQDLFGNPNDFKAKGGNKAMGDSLDRGHVA
TFSLWDDIDVHMMWLDSCYPTDESCSKPGVRRGMCPGDESSPQLVRQKHPTSYVTFANVA
FGEIGTTQSVYPG
>B024820.t1
WFLSPAMVLPWAQAQQPGTVTPEESPSLVIQKCTEKGCKDKDFGLVLDSNWRWVHNGGYQ
NCFSSEWNEEFCPDPETCKQNCALEGVTYNNYGVHEMVNGVKLDFMTGGNVGSRLYVTKK
GKNYKMFKLLNREFTLDVDVSTLNCGMNGAVYFIEMDQKGGKGPSNKAGAKYGTGYCDAQ
CPHEKF---ETN--SSLGICCVEMDIWEANKFATAYTPHPCSTVGPVRCDGIQCGYGEER
WMGLCDKDGCDLNTYRMGAPDFYGPGPNYKVDSDRPLTIVTQFLTDDGTDEGTLSEIRRL
YVQDGKVISNAASSIPGVTGNAITDTFCDAQKIAFKDYDHHQEKGGLASMGETLKRGMVL
SVSIWDDYATHMAWLDAQFPPGEDPERYGVLRGPCNATLDGPKDVRAENPHGFVKYYNIK
YGEIGSTFSGS--
>TPX58067
SLAAAALTAQSVSAQLAGTLQAERHPPLQVSTCSETGCTTSAQSVVLDANWRWTNKG--T
NCYTGNWNAALCPDPKTCAQNCALEGADYTNYGVSSSADSLTLKFVTGTNVGSRVYLMDK
NDKYQMLKLKNKEFAFDVDVSNLPCGLNGALYFVEMDADGGMAPTNKAGAKYGTGYCDAQ
CPHDKFIAGEANTIGKYGSCCIEMDIWEANKVSTAYTPHSCKTVGPVRCDDVECGDGANR
HKGICDKDGCDFNPFRMGDTTFYGPGK--TVDTLKPMTVITQFITVDGTDTGALKEIRRL
YVQNGKVINNSRF-----SYDSVSDTMCAAQKKLFEDPNEFANNGGMKNIADALDRGMTL
VMSIWDDHDANMLWLDSSYPPTKPVTAPGVTRGSCDPSSGKPADVEANFPNSSVKFSNIK
WGEIGSTYAKGST
>TPX53864
ILALAVLATPFASAQHAGTLQAETHPSLQVSTCTAAGCTPKGSSIVLDANWRWTHSSGSN
NCYTGNWDASLCPDGKTCAQNCAIDGANYGSYGVSASGSALNLKLVTGTNVGARVFLMDG
ADKYQTFKLKNKEFSFDVDVNNLPCGLNGALYFVEMDADGGMAPGNKAGAKYGTGYCDAQ
CPHDKFIAGEANVEGKYGACCQEMDIWEANSISNAFTPHACASTGLLRCEGAQCGDGAQR
QTGVCDKDGCDFNPFRMGDTTFYGAAK--TVDTTKPMTVVTQFITADGTDTGDLTEIRRL
YVQNGKVIKNSNF-----AHDSITDAMCAQQKTLFGDVNTHARLGGLKTMGDALGRGMTL
AMSMWTDNEAQMLWLDSTYPVDS--TKPGAARGGCPTTSGVPTEVVEQFPNASVNFSNIK
WGDIDSTYEGAAS
>ETO73396
MAAALALASSLVPAQQAGTSTKEVHPPLTSQQCSSDGCVTESTSIVLDANWRWLHQGDYK
NCYSGNWDATLCSTPEACAKNCALEGADYGTYGITTSADELQLKLVTGANVGSRVYLLDT
GSEYKQFKLLNQEFTLDVDVSKLPCGLNGALYFVQMDADGGSGPTNKAGASYGTGYCDAQ
CPHDKFINGEANTLGKYGACCAELDIWEANSMSNAFTSHPCTSEGQTRCSSEECGSGDNR
YKGVCDKDGCDFNPFRMGNETFYGPGSQFTIDTTRKFTIVTQFITSDNTATGDLVEIRRL
FKQDDRVVSMPNSAWPGLDVNSITDSMCQASKKLFGDQDDHAAKGGLVRMGKQMANGMTL
AMSLWSDHAAYCLWLDSSYPADADSSKPGVKRGSCPTSGGRPAEVEAQHPDATVKFMNIR
VGDIGSTY-----
>ETK84757
MAAALALASSLVPAQQAGTSTKEVHPPLTSQQCSSDGCVTESTSIVLDANWRWLHQGDYK
NCYSGNWDATLCSTPEACAKNCALEGADYGTYGITTSADELQLKLVTGANVGSRVYLLDT
GSEYKQFKLLNQEFTLDVDVSKLPCGLNGALYFVQMDADGGSGPTNKAGASYGTGYCDAQ
CPHDKFINGEANTLGKYGACCAELDIWEANSMSNAFTSHPCTSEGQTRCSSEECGSGDNR
YKGVCDKDGCDFNPFRMGNETFYGPGSQFTIDTTRKFTIVTQFITSDNTATGDLVEIRRL
FKQDDRVVSMPNSAWPGLDVNSITDSMCQTSKKLFGDQDDHAAKGGLVRMGKQMANGMTL
AMSLWSDHAAYCLWLDSSYPADADSSKPGVKRGSCPTSGGRPAEVEAQHPDATVKFMNIR
VGDIGSTY-----
>ETL91310
MAAALALASSLVPAQQAGTSTKEVHPPLTSQQCSSDGCVTESTSIVLDANWRWLHQGDYK
NCYSGNWDATLCSTPEACAKNCALEGADYGTYGITTSADELQLKLVTGANVGSRVYLLDA
GSEYKQFKLLNQEFTLDVDVSKLPCGLNGALYFVQMDADGGSGPTNKAGASYGTGYCDAQ
CPHDKFINGEANTLGKYGACCAELDIWEANSMSNAFTSHPCTSEGQTRCSSEECGSGDNR
YKGVCDKDGCDFNPFRMGNETFYGPGSQFTIDTTRKFTIVTQFITSDNTATGDLVEIRRL
FKQDDRVVSMPNSAWPGLDVNSITDSMCQTSKKLFGDQDDHAAKGGLVRMGKQMANGMTL
AMSLWSDHAAYCLWLDSSYPADADSSKPGVKRGSCPTSGGRPAEVEAQHPDATVKFMNIR
VGDIGSTY-----
>KAF3170744
KVALFSSLIAFVAAQQPGSVTAETHPGLTSSVCTSGGCTTKNTKIVVDANWRWLRNNKYN
NCYTGNFDATLCPNNAACAANCALEGADYATYGITTSGNALTLKFVTTTNVGSRVYLMDD
DTNYTMFDVLNKEFTFDVDVSNMPCGVNAALYFVEMDKDGGMAPTNKAGAKYGTGYCDAQ
CPHDKFIAGTGNVEGKYGSCCSEMDIWEANSISNAYTPHTCRDTGLFRCGDVTCGDGSNR
YAGVCDKDGCDFNPYRQGNKNFYGPGK--TVDTTKKITVVTQFITDDQTATGKLVEIRRA
WVQNGVVIQQSKNEWPGIDFNSITDEYCVNQKNVFGDNPYFNNHEGLVGMGKSLKRGHVL
ALSIWADHAAHLLWLNSPYPVDADPSLPGIARGSCSTTSGDPNELVQSVPNSSVTYSNIK
IGELCSTFGTGVT
>KAF3273910
KVALFSSLIAFVAAQQPGSVTAETHPGLTSSVCTSGGCTTKNTKIVVDANWRWLRNNKYN
NCYTGNFDATLCPNNAACAANCALEGADYATYGITTSGNALTLKFVTTTNVGSRVYLMDD
DTNYTMFDVLNKEFTFDVDVSNMPCGVNAALYFVEMDKDGGMAPTNKAGAKYGTGYCDAQ
CPHDKFIAGAGNVEGKYGACCSEMDIWEANSISNAYTPHTCRDTGLFRCGDTTCGDGSNR
YAGVCDKDGCDFNPYRQGNKNFYGPGK--TVDTTKKITVVTQFITDDQTATGKLVEIRRA
WVQNGVVIQQSKNEWPGIDFNSITDEYCVNQKNVFGDNPYFNNHEGLVGMGKSLKRGHVL
ALSIWADHAAHLLWLNSPYPVDADPSLPGIARGSCSTTSGDPNELIQSVPNSSVTYSNIK
IGELCSTFGTGVT
>RVD82039
KVALFSSLIAFVAAQQPGSVTAETHPGLTSSTCTSGGCTTKNTKIVVDANWRWLRNNQYN
NCYTGNFDSSLCPDNAACAANCALEGADYATYGITTSGNALTLKFVTTTNVGSRVYLMDD
DDKYTMFNPIGKEFTFDVDVSNMPCGINAALYFVEMDQDGGKAPTNKAGAKYGTGYCDAQ
CPHDKFIGGAANVEGKAGACCSEMDIWEANSISNAYTPHVCQHNGLYRCEDVECGDGNNR
YAGVCDKDGCDFNPFRQGEKNFYGPGK--TVDTTKKITVVTQFITDDMTTTGKLVEIRRA
WVQNGQVILQSKNTWPGIDFNSITDEYCVNQKSVFGDNPYFNTHGANPAMGDSLKRGHVL
ALSIWADHAAHLLWLNSPYPVDKDPSLPGVARGTCSTTSGDPNELIESSPNSSVTYSNIK
VGELCSTFGSGVN
>THW53346
TLAAILALGHGVLGQQAGTSTAENHPPMSYQRCTGGTCTTVNTNIVLDANWRWLHSSGYT
NCYTGNFDASLCPNNVACAANCALDGADYGTYGIQASGNSVSLKL--GNNIGSRVYLING
-DKYELFKLKNQEFTFDVDVSGLGCGINGALYFVKMDADGGLAPTNKAGAKLGTGYCDAQ
CPRDKFIAGKANVEGNTGSCCAEMDIWEANSISTALTPHACSTNGP--CTGTTCGSGESR
YDGYCDKDGCDLNPYRFGAPNFFGPGK--TVDSKSKMSVVTQFLTSDNTATGTLTAIRRI
YVQNGKVIQQADTNIPGIKTNQITDKFCKEQKKVTGDSDEFSEKGGLAAFGKDLDAGMAL
VFSVWDDHTANMLWLDSTYPVGS--NKVGAARGTCATTSGKPSDVESQQANAAVTFSNVK
FGAINSTYKAS--
>TVY78471
FSLAASLLVASVSAQQPGAYTPEVHPSLSSQKCTSGGCVTVNTSVVLDANYRWLHNGGYQ
NCVAQTFNASICPDAESCSKECALEGVDYASYGIQTSGDALTLNLFKTSMSSPRVYLLEN
ETTYDMFSLLNQEIAFDVDLSQVPCGINGALYLSEMDPTGNEGPLNPAGAKYGTGYCDAQ
CPTQNYINGVANFNGTLGACCSEMDLWEANNAATAFTPHPCNTTGVYACEEPLCGDAN-K
YGGVCDKDGCDFNAYRNGAPDFYGP--GLTVDTTKKFSVITQFLTSNNQSTGTLTEIRRV
YVQDGKVIKNANVNITGLATNAETDTYCTDQKELFGAVNDFEAKGGMAQMGRALGRGMVL
IFSIWDDAGSGMQWLDGT-----SGTGAGSVRGSCSATSGDAAMIQSMYPNAAVTFSNVK
TGDIGSTYAEARN
>KAF4633191
LRLAASLLIASVVAQQPGTYTAEVHPKLSSQKCTAGGCVKVDTSVVLDANYRWLHNGGYS
PCNSGSFDKTYCPDVETCAKNCALEGVDYASYGIHASGDSLTLNLFKTSMSSPRVYLMAN
DTTYDMFRLLNQEIAFDVDVSKVACGINGALYLSEMSATGNSGPLNPAGAAYGTGYCDAQ
CPNQKFINGVANLNGTYGACCNEMDLWEANNAATAFTPHPCNVTGSWQCSGASCGTNN-R
YGGACDMDGCDYNSYRNGAPDFYGP--NKTVDTNQKFSVITQFLTTDNTTTGSLKEIRRI
YVQNGKVIQNSAVNVTGLAVNSMDNEYCTAQKKVFPTTDAFAAQGGMSKMGDALGRGMVL
VFSIWDDASGGMLWLDST-----TGTGPGSVRGPCSTSSGKAADIQANYSDAAVTFSNIK
AGEIGSTFASS--
>KAF2835460
SLPTLFLLTASVVAQQKGTQSREVHPLLPSQYCTTAGCQTINSSVVLDSNYRWTHTSGFT
NCATNGLSPEICPDPVQCGKNCALEGADYQTYGIRTEGDALTLNLYVLQMSSPRVYLLEN
SDTYRMFKLLNQEFTYDVDVSKVPCGVNGALYFSEMDAKGGQSDINPAGAAYGTGYCDAQ
CPRQLFLNGTANLE-NKGACCNEMDIWEANNAANAYTPHPCNITSIYGCTGTLCGGGGDR
YKSVCDADGCDYNPYRQGNHNFYGP--NMTVDTNKKFTVVTQFLTKDNSADGPLSEIRRL
YVQDGRVIENSVTTVEGLSTNSITDEYCTEQKDLFQSPQAFSQQGGLEGMGDALGRGMVL
AMSIWNDAGGRMKWLDGTYPPDADPTAPGTGRGPCAASTGDPATLMQDYPDARVIFSNIK
SGEIGTTFSASNS
>CDW73805
SSIVALTVVATVTAQNAGNVKQNYHLPMSIQVCSNGSCQYQNQAITMDANWRWAHNGGYD
QC----KDTQYCPDEKTCAKNCALEGVEWNTYGVRPVSNGIEMQFVVGNNVGSRTYLLNG
-DNYYMFKLKNREFSVDIDVSQLPCGVNGALYFVEMEEDGGLKPGNKAGPKFGTGYCDAQ
CPHDKWIQGEANF-GTYGSCCSEMDIWEANSFANAYTPHTCQTVGPKRCTGAECGDGSDR
NAGLCDKDGCDINPFRVGLHDFYGPGSQYQIDTTKPFTVATSFVTHDGTDSGDLSEIRRY
FVQNGKKITIPNSSFQGLGKSDITDDYCAAASAVFNGPNTFKSKGGMKQMGDSLGRGVVL
VMSIWDDFTSHMLWLDSDAPLDADNTKPGVKRGPCSRDSGNPNDIRSRYGSATVKYYNVK
VGPISNNSAEMEA
>RPA73165
SLLAFTLGAIQVATQQVGQYDTETHPSLPIQTCTKSGCTTVQTKIVLDSNWRWTHKGDYK
NCYDGNWDTATCSSPEACAKNCAVEGVNYGTYGITASGNSLSLKFVTGTNVGSRVYLMAN
DDKYYMFKLLNKEFTFDVDVSKLPCGLNGALYFIQMDEDGGKAPNNKAGAKYGTGYCDAQ
CPHDKWINGEANLLGRYGTCCDEMDIWEANSMATAYTPHSCSTTKQERCSGTQCGDNGDR
YLGVCDKDGCDFNSYRMGDTGFYGKGK--KVNTNQKMTVVTQFITDNGQASGTLKEIRRI
YKQNGQVIQNSRVQVAGVDYDSITTEYCDAAKAAFNDNPHFQTLGGMRKMGQSLNAGHVL
ALSIWDDYYASMQWLDSAYPLDRDPSEPGIKRGECERGAGDPKKVEANSPDATVTFSNIK
VGDLNTTY-----
>XP_033656630
SFLAASFFAATAVAQVPGPLTPEVHPPITSYKCTAGGCKAVQSSVVLDSNYRWLHNDGYT
NCVTTGFNKEFCPDVETCAKTCALEGVDYASYGIRTSGDALTLNIYKTSLSSPRVYLLAD
DNTYEHFKLLNQEFSFDVDVSQVPCGINGALYFSEMNDKGDANELNTAGAKYGTGYCDAQ
CPKQNFIKGVANLNNTYGACCQEMDIWEANRAAAAFTPHPCNTTQVFACEGTQCGNGDER
YSGVCDKDGCDFNAYRNGNKAYYSPGANYTVDTSKKFTVVTQFVTTDGTSAGALKEIRRL
YVQDGKVIQNSKVSVPGLADDSITDAYCSAQKKVFGGVDHHAQLGGLKTMGEAIGRGMVL
ALSIWDDAGSYMGWLDQDYPADADPSKPGVGRGPCPTTGGRPEELIRQFPDAKVVFSNIR
SGDIGSTFGGNAT
>KAF2713395
SALAAILLTGSAFAQVPGPLTPEVHPPLTSYKCTARGCVPVSSSVVLDANYRWLHNEGYT
NCVTTGFNPEFCPDVETCAKTCSLEGVDYASYGIRTSGDALTLNIFKTSLSSPRVYLLAD
DDTYDHFKLLNQEFTFDVDVSQVPCGVNGALYFSEMNDKGDKNDLNTAGAKYGTGYCDAQ
CPSQNFIKGVANLNGTYGACCNEMDIWEANRAATAYTPHPCTTEQVFACQGAECGNGDQR
YLGVCDKDGCDINPYRNGNKNYYGVG-NFSVDTSKKLTVVTQFLTTDNTATGDLKEIRRL
YVQDGHVIRNAQVNIPGLG-NSITDEYCVDQKKVLGGVDDFTKQGGLKQMGDAVGRGMVL
ALSIWDDAGSYMGWLDQDYPADADPSQPGVGRGPCPTTGGRPDDLIKQYPDAKVIFSAIK
SGDIGSTFSGRKR
>KAF2801075
SALAASLFVASALAQVPGPLTPEVHPPLTSYKCTAGGCLPVSSSIVLDANYRWLHNDGYT
NCVTSSFNKDFCPDVETCAKTCSLEGVDYASYGIHTTGDALTLNIYKTSLSSPRVYLLAD
DETYDHFKLLNQEFSFDVDVSNVPCGINGALYFSEMNDKGDKNELNKAGAKYGTGYCDAQ
CPSQNFIKGVANLNSTYGACCNEMDIWEANRAATAYTPHPCTTNQVFACQGAECGNGEQR
YLGVCDKDGCDINPYRNGNKAYYGVG-NYTVDTSKKFTVVTQFLTTDNTTTGTLKEIRRL
YVQNGRVIQNAKVQIGGLNHDSITDKYCSDQKKVLGGVDAFTQLGALKQMGEAVGRGMVL
ALSIWDDAGSYMGWLDQDYPADADPSKPGVGRGPCPTTGGRPADLIKQFPDAKVVFSAIK
SGEIGSTFVEKRG
>KAF2259505
-LGVAVFFATTAFAQVPGPLTPEVHPPVTSYKCTAGGCKPVSSSVVLDANYRWLHNDGYT
NCVTTGFNEEFCPDIETCAKTCSLEGVDYASYGIRTDGDSLTLNIYKTTLSSPRVYLLAD
DETYDHFKLLNQEFSFDVDVSKVPCGINGALYFSEMNDKGDKNELNTAGAKYGTGYCDAQ
CPTQNFIKGEANLNGTYGACCNEMDIWEANRAATAYTPHPCNANQVFACQGTECGGGDAR
YEGVCDKDGCDINPYRIGNKGYYGVGANFTVDTSRKFTVVTQFYTDDDTSEGTLTEIRRL
YVQDGKVVQNAKVKVAGMDYDSITDEFCASEKEVMGGTNHFAQLGGLKQMGEAIGRGMVL
AMSIWDDAGSYMGWLDQDFPADADPSAPGVGRGPCPTTGGRPAELIKNHPDSRVIFSNIR
SGDIGSTYSNATV
>KAF1998551
TLLTSLLLFTAVLAQVPGPLTPEVHPPLTSYKCTAGGCIPQKSSVVLDANYRWLHNDGYT
NCVTSSFNTDFCPDIETCAKTCSLEGVDYASYGIRTSGDALTLNIYKTTLNSPRVYLMAD
DETYDHFKLLNQEFSFDVDVSKVPCGVNGALYFSEMNDKGDKNALNTAGAKYGTGYCDAQ
CPPQNFIKGQANLNGTYGACCNEMDIWEANRAATAYTPHPCTTTQVFACQGTECGQGDAR
YQGVCDKDGCDYNPYRLGNKGYYGTGANYTVNTSKKLTVVTQFYTTDGTATGSLKEIRRM
YVQDGIVIQNSKIQISGLTSDSMTNNFCQTSKTVLGGTDHFTQQGGLKQMGEALGRGMVL
ALSIWDDAGGYMAWLDQDFPADADSSQPGVGRGPCPTTAGRPSDLIRQYPDAKVVFSNIK
RGEIGSTFGGEAK
>XP_033549360
SILTASLFAASTWAQVPGPLTPEVHPPITSYKCTAGGCVAQKSGIVLDANYRWLHNEGYT
NCVTTGFNKDFCPDIETCAKTCSLEGVDYASYGIRTSGDALTLNIYKTSLSSPRVYLMSD
DETFDHFKLLNAEFSFDVDVSKVPCGINGALYFSEMNAKGDANELNKAGAKYGTGYCDAQ
CPSQNFIKGRANLNGTYGACCNEMDIWEANNAATAYTPHPCNANQVFACSGTECGNGDSR
YKGVCDKDGCDNNPYRMGDKRYYGVGTNYTVDTSKKLTVVTQFYTTDNTATGTLKEIRRL
YIQNGKIIQNAKVSIAGMTEGSITDAYCASNKKVLGGTDHFTQLGGLKTMGDALGRGMVL
ALSIWDDSGSYMGWLDQEYPADADAATPGVGRGPCPVTGGRPAELIKQYPDAKVVFSNIR
SGEIGSTFSNGTV
>KAF2117214
SILVASLFAASTLAQAPGPLTPEVHPALTSYKCTTGGCTAVNSSVVLDANYRWLHNEGYT
NCVTTGFDPDFCPDIETCAKTCTLEGVDYAGYGIHASGDALTLNIYKTSLSSPRVYLLAD
EETYDHFQLLNQEFSFDVDVSKVPCGINGALYFSEMNASGDKNELNTAGAKYGTGYCDAQ
CPTQNFIKGQANLNQTYGSCCNEMDIWEANRAANAYTPHPCNATQVLACSGTECGNGDDK
YKGVCDKDGCDINPYRIGNKGYYGTGANFTVDTTKKFTVVTQFYTTDNTANGTLKEIRRL
YVQDGKVIQNAKIQIPGIG-DSITDAYCASEKKVLGGTDAFTQLGGLQQMGEALGRGMVL
ALSIWDDAGGHMAWLDQDYPADADSSQPGVGRGPCPTTAGDPAVLIKQFPDAKVVFSNIK
SGDIGSTYSNATV
>XP_033685352
AFLSSALFAATTLAQVPGPYTPEVHPALTSYKCTSGGCKPANSSIVLDSAYRWLHNDGYT
NCVTNGFNSEFCPDVETCAKTCSLEGVDYPSYGIRTSGDALTLSIYKTTLSSPRVYLLED
DETYEAFKLLNKEFSFDVDVSKVPCGINGALYFSEMNEKGDRNELNKAGAKYGTGYCDAQ
CPSQNFIKGVANLNGTYGACCNEMDIWEANRAATAYTPHPCDAIEVRACSGAECGNGDNR
YSGVCDKDGCDINPYRNGNKAYYGYGANYTVDTTKPFTVVTQFLTTDGTGNGTLKEIRRL
YVQNGKVIQNAKVNVPGLPVDSMTDAYCVAQKKVFGGTDDTACQGGLKTMGEAIGRGMVL
AFAIWDDAGSYMGWLDQDFPADADSSQPGVGRGPCPTTGGRPADLIKQYPDAAVVFSNIR
SGDIGSTYSNSTM
>KAF1953093
TFL-CVAFAATALAQVPGPLTPEVHPPITSYKCTASGCTAVNSSIVLDSAYRWLHNNAYD
NCVTDGFSKELCPDVGTCAKNCALEGVDYPSYGIHVSDDELKLNIYKTTLSSPRVYLLKD
DETYDHFKLLNQEFSFDVDVSKVPCGINGALYFSEMNEKGDKNELNKAGAKYGTGYCDAQ
CPTTSFIRGEANLNNTYGACCNEMDIWEANRAATAYTPHPCNATQIGICSGTSCGNGDDR
YAGLCDKDGCDVNPYRNGVKSYYGTSANYTVDTSKPFTVVTQFLTSDKTANGTLTEVRRL
YVQNGKVIQNAKVNVPGLPVDSLTDEYCTKQKSVFGGKDDTARQGGLAQMGRALGRGMVL
AFAIWDDAGSFMGWLDQDYPADADPSQPGVGRGPCPTTSGRPAELIKQFPDAAVVFSNIR
SGDLGSTFRGGTA
>KAF2635578
ALFPLSLFALTSLAQVPGPYTPEVHPPLTSYTCTANGCTAVNTSIVLDSAYRWLHDSGYD
NCVTDGFSQALCPDIATCAKNCALEGVDYPSYGIRADGDAVKLNIYKTTLSSPRLYLLRD
EETYESFKLLGKEFSFDVDVSKVPCGINGALYFSEMNEKGDQNELNQAGAKYGTGYCDAQ
CPSTPFIKGEANYNSTYGACCNEMDIWEANRAATSYTPHPCNTTQVQKCSGTSCGNGDSR
YLGLCDKDGCDSNPYRNGVHAYYGAAANFSIDTTQPFTVVTQFLTQNGAANATLREIRRL
YVQHGKVVQNARVDVPGLPADSVTDAYCSEQKSVFGGVDDTARQGGLEQMGRAIGRGVVL
AFAIWDDASGYMAWLDQEYPADADPSKPGVGRGPCPITSGRPDELIKEFPDAAVVFSRIR
SGDIGSTFTGDTV
>KAF2735875
SILTAA-IAATALAQIPGPLTPEVHPALTSYKCTSGGCKAANTSIVLDSAYRWLHNDGYT
NCVTSGFNTEFCPDLKTCAQTCALEGVDYPSYGIHASGDALTLNLFKTSMSSPRVYLLAN
DETYDHFKLLNQEFTFDVDVSSVPCGVNGALYFSEMNDKGDKNELNTAGAKYGTGYCDAQ
CPTQNFIKGEANLNQTSGACCNEMDIWEANRAATAFTPHPCKTNQVAACSGADCGNGDDR
YKGLCDKDGCDLNPYRSGDKGYYGVGANFTVDTSRKFTIVTQFLTVDNTANSTLKEIRRL
YVQNGKVIQSSKISVAGLAHSSITDEYCVAQKKVFGGEDDFTRQGGMKQMGDAIGRGMVL
AMSIWDDSGSYMGWLDQSYPSDSDPSKPGVNRGPCPTTSGRPEDIIRLYPDAKVVFSNIK
SGDIGSTFSNSTM
>KAF2494759
SAVVLSLVVSYTTAQQPGELTPEAHPSLSSKRCTAGGCVSVNSSIVLDSNYRWLHNGGYT
NCVGSSFDPEICPDIETCAANCTLEGVDYATYGISTSGDALTLDLFVTSLASPRVYLLEN
DDTYVSFNLLNAEFTFDVDVSNVPCGINGALYFSEMDATGNKNALNAAGAAYGTGYCDAQ
CPTQNFIKGEANLNSTFGACCSEMDIWEANAAATAYTPHPCNTTGVYACSGTACGDGDAR
YAGVCDKDGCDYNPYRQNATSFYGA--NLTINTSRPFTVVTQFPTHN----GVLTEIRRL
YVQDGRVIHNARSRVAGMPFSAVSDEYCREQKEVFGAEDAFAERGGLGAMGEALGRGMVL
AMSVWDDSGSGMLWLDGT-PADAVEGAPGAKRGPCGRDSGDVGALMEEFPEARVVFSDIR
SGEIGSTFRGRRV
>OCL07667
VGLALLSLITYAVAQQPGAYTPEVHPSLPSQRCTSGGCVSVNSSIVLDANYRWLHNGGYT
NCVNGGFNTTFCPDVETCAKNCALEGVDYSSYGITTKGNALTLNLYTTSMSSPRVYLLQD
ENTYDLFKLLNKEFTFDVDVSKVPCGINGALYLSEMSATGGASALNAAGAKYGTGYCDAQ
CPQQNFFNGEANLNNTYGSCCNEMDLWEANNAATALTPHPCNITGPYKCSGAHCGSGSAH
YDGVCDEDGCDYNPYRMGTRSYYGP--NMTVDTSRKFTVVTQFPTNDNTTTGTLKEIRRL
YVQDGKVIHNAALSVAGIPTNAISDSFCSAQKKVFGGTNAFAQQGGMAGMGGALGRGMVL
VFSIWDDAGSGMLWLDSTYPTTSSPTAPGVARGPCSTTSGNATDLIAKYPDAAVTFSNIK
TGDIGSTFAATNK
>XP_031873656
LGLAASLLIASAAAQQPGAYTPEVHPTLISEECTSGGCVKVNTSVVLDANYRWLHNGGYD
NCAPQSFNSTICPDVETCAKNCALEGVDYASYGIKAEGDTLTLNLFKTSMSSPRVYLLAN
DTAYDMFQLLNREITFDVDISKGGCGVNGALYLSEMSATGGASDLNTAGAAYGTGYCDAQ
CPKQKFVNGKANLNNTYGACCNEMDLWEANNAATAYTPHPCSISGPYQCSDLECGAGDNR
YGGVCDEDGCDFNPYRNGAKDYYGP--GKTVDTTKKFTVVTQFLTSDNTTTGTLSEIRRV
YVQDGKVIQNSNTNVTGLVVNAMDDEYCTNTKEVFAATDDFKKKGGMKQMGDALGRGMVL
VFSIWDDAGGGMLWLDST-----TGEGPGSERGPCSLTSGNATAIMEQFPDAAVTFSNVK
TGDIGSTFGKSE-
>TVY20494
IFVLTASLIAFVSAQQPGNYTPEVHPTLTSQQCTSGGCVTVNTSIVLDANYRWLHNGGYD
NCVSQGFNTSVCPDAESCSKDCALEGVDYASYGVKTNGSALTLNLFKTSLTSPRVYLLAD
DTTYDMFHLLDRELSFDVDISKAGCGVNGALYLSEMSPTGNEGPLNPAGAKYGTGYCDAQ
CPSQNYINGVANFNGTLGACCNEMDIWEANSAANAFTPHPCNVTGVYACTEPLCGDAN-K
YAGVCDKDGCDFNPYRDGAPDFYGP--NKTIDTNRKFTVVTQFLTSDNR---ALMEINRL
YVQDGNVIQNAHTNITGVSQNSISDTYCKEQKIVFGATDDFSTQGGLSQMGKALDRGMVL
IFSIWDDASSGMQWLDAT-----SGTGAGSVRGPCSATSGDAVTIMADEPGSAVTFENIR
TGEIGSTFSAGNL
>TVY50339
VFVLTASFIAFVSAQQPGTYTAEVHPTLTSQQCTVGGCVTVNTSIVLDANYRWLHNGGYD
NCVAQGFNTSVCPDAESCSKDCALEGVDYASYGVKTNGSALTLNLFKTSLTSPRVYLLAD
DSIYNMFQLLDREISFDVDISKAGCGVNGALYLSEMSPTGNEGPLNPAGAKYGTGYCDAQ
CPSQNYINGVANFNGTLGACCNEMDLWEANSAANAFTPHPCNVTGVYACTEPLCGDAN-K
YAGVCDKDGCDFNAYRDGAPDFYGP--NKTINTNRKFTVVTQFLTSRNR---TLMEIGRL
YVQDGKVIQNAHTNITGVSQNSISDAYCKEQKIVFGATDDFSTQGGLSQMGKALDRGMVL
VFSIWDDAGSGMQWLDGT-----TGTGAGSVRGPCSATSGDAVTIMADEPWSAVTFENIR
AGEIGSTFVAGNM
>TVY32978
IFSLAASLIPFVSAQQIGTYTPEVHPMLTSQQCTAGGCVTVNTSVVLDASFRSLHNGGNA
SCVSQGFNTSICPDAESCSRDCALEGVDYASYGIKTNGTALTLNLFTTSLVSPRVYLLAN
DTTYDMFQLLDREITFDVDISKAGCGVNGALYLSEMSPTGNEGPLNSAGAKYGTGYCDAQ
CPSQNYINGVANFNGTLGACCAEMDLWEANSAATAFTPHPCNTTGVYACTEPLCGHAD-K
YAGVCDEDGCDFNAYRNGAPDFYGP--NKTIDTNRKFTVVTQFLTTRNK---TLTEIKRL
YVQDGKVIQNAHTNISGVSENSISDAYCKEQKTAFGATDDFSSQGGLAQMGRALDRGMVL
IFSIWDDAGSGMQWLDGT---SETVTGVGSVRGPCSATSGDAAAIMAEEPGSAVTFENIR
TGEIGSTFLGGYA
>XP_031005787
IFGLAATLIPFVSAQQPGTYTPEVHPTLTSQQCTAGGCVTVNTSVVLDSNYRWLHNGGSD
NCTSQGFNTSVCADAESCSTDCALEGVDYASFGVRTNGSALTLNLFKTSKVTPRVYLLAD
DSTYDMFQLLDREITFDVDMSQAGCGVNGALYLSEMSPTGNEGPLNPAGAKYGTGYCDAQ
CPSLNYINGVANFNGTIGACCSEMDLWEANSAAAAFTPHPCNITGVYACTEPLCGDAD-K
YAGVCDKDGCDYNAYRNGAPGFYGPGANLTIDTNRPFSVVTQFLTSGNR---TLSEIKRL
YIQDGAVIQNAQTNINGVPGNSISDSYCKEQKSVFNATDDFTELGGLAEMGGALGRGMVL
IFSIWDDAESRMQWLDAT-----KGTGAGSVRGPCSAESGDVGDILAEEPGTRVVFENIR
SGEIGSTFVDGGY
>KAE9368116
VFLAASVLAASVLAQVPGTLTPEVHPSLTSQSCTAGGCVTLNTSVVLDSQYRWMHNGGYT
NCVNNGFNSTFCPDAATCAKGCALEGVDYASYGIHTSGNSLTLNLFKTTQSSPRVYLLAN
DTTYDMFHLLNRELTFDIDVSKVPCGINGALYLSEMDPTGDSSALNTAGAKYGTGYCDAQ
CPVNNFVKGVANLNMTNGACCSEMDIWEANNAATAFTPHPCNVTG---------GAGAAK
YQGVCDSDGCDYNAYRMGNTNFYGPGK--AVDTTKPFTVVTQFVTSDGTDTGTLSSINRL
YVQGGKVISNAPVNIPGMAQNNINGSYCASEKKVLGGVDAFTNQGGMAQIGSALSRGMVL
IFSIWMDNGSGMQWLDAPYPTTANASAPGIARGPCSATSGDTTMLTANYPNAAVTFSNVK
VGELGSTYPSAAA
>XP_030989698
VLLGVVAYAGITTAQQPGKLTPEVHPKLPTWECTEGGCVQKNTSIVLDSDYRWLHTNGTQ
NCKTSGLDKTLCPDAKTCAANCALEGVDYGSSGILTNGSELTLSLFVLSMSSPRVYLLAN
DSTYDMFSLLNRELTFDVDLSKLPCGTNGALYLSEMIADGGKGELNPAGATYGTGYCDAQ
CPSPPFINGEANIE-GMGSCCNEMDIWEANSRATAFTPHPCNISQVYKCSGALCGNAD-R
FAGVCDKDGCDYNPYRLGAQSFYQP--NATVDTNRTFTVVTQFLTNTGDATGELREIRRL
YVQDGKIIENALVQVQGIKGNSLTDEFCEQEKKAFGNVNAFAAQGGMKGMGEALRRGMVL
VFSVWDDAGSSMHWLDSTFPENADPKDAGTGRGPCAADVGTAANVMKNAPWTSVKFSNVK
SGEIGSTYKVK--
>AUS45846
----------------MGKLTPEVHPLLPSWECTAAGCVQKNTSIVLDSDYRWTHTNGYD
NCKSTGLNATLCPDAKTCSANCALEGVDYNGYGIFTNGSELTLTLFVTSLSSPRVYLLEN
DTTYDMFSLLNRELTFDVDLSQLPCGTNGALYLSEMSATGGHSDLNPAGATYGTGYCDAQ
CPTPAFINGEANIG-NYGACCNEMDIWEANSAATAFTPHPCNVTGLYKCAGALCGNAD-K
YSSVCDKDGCDYNAYRLGQVAFYQP--NATVDTSRPFTVVTQFLTTTGNATGDLREIRRL
YVQDERIIENAIVQVPGIKGNSLTDEFCAQEKKAFGGVNAFAAQGGMRGMGEALRRGMVL
VFSVWDDAGSSMKWLDATFPDNSDPKDPGTGRGPCKADEGKAEDLVRTAPWAKVKFSNVK
SGEIGSTYKGKNK
>OIW32764
LLSAVSIVLGTAFAQQAGKLTPEVHPLLPSWECTAGGCVQKNTSIVLDSDYRWTHTNGYD
NCKSTGLNATLCPDAKTCSANCALEGVDYGSYGIFTNGSELTLTLFVTSLSSPRVYLLSN
DTTYDMFSLLNRELTFDVDLSQLPCGTNGALYLSEMSATGGHSDLNPAGAAYGTGYCDAQ
CPTPAFINGEANID-NYGACCNEMDIWEANSAATAFTPHPCNVTGLYKCSGALCGNAD-K
YSSVCDKDGCDYNAYRLGQVAYYQP--NATVDTSRKFTVVTQFLTTTGNSTGDLREIRRL
YVQDDTIIENAIVQVPGIKGNSLTDEFCAQEKKAFGGVDSFAAQGGMRGMGEALRRGMVL
VFSVWDDAGSAMKWLDATFPDNSDPKDPGTARGPCKPEEGKAADLVRTAPWTQVKFSNVK
SGEIGSTYKGKNK
>KAF2397107
-MLPIILLLSLVAAQQPGTNTPERHPSLPSSRCTQGGCVPANTSIVLDSNFRWLHNGGYT
NCMADGFNTSICSSPEGCVTSCAVEGVDYAGYGIKTQADSVTMNLFTTQLASPRIYLFDE
EGKYANFQLLDREFSFDVDMSKAGCGVNGALYFSEMDMAGDAGKGNTAGAKYGTGYCDAQ
CPKQNFIHGKANLDQSLGACCSEMDIWEANSAATAFTPHPCNETGVYACKGELCGDKN-R
LDSVCDRDGCDFNGYRNGAKSFYGKGADHTVDTTKPFTVVTQFYTK----SGALTEIKRL
YVQGGKVIPEATSTVKGIGANSMTDGYCSTQKQLFGGPNAFATQGGMKVMGEALGRGMVL
AMAIWHDAGGYMHWLDSTVPNDSPPNALGAARGPCPTTGGRPAQIQTEQPDAAVTFSKIR
WGEIGSTYK----
>ADG63074
STLRLLCLLGVAVAQQAGTNEVERGPRMPLKECTAAGCSVSDHSITLDANWRWIHNDGYA
NCYQDDWDPRFCPDGARCAANCALEGVTYSSYGIKEAPEGVELKFVSGANYGSRVYMKDG
DDNYMMFKLKNREFTMDVDVAHLPCGLNGAVYFVEMDEFGGAGGNNRAGAKYGTGYCDAQ
CPHDKFIHGEANSLGHYGACCMEMDIWEANSMATAYTPHPCNTVGVERCEGVTCGDNDDR
YRGVCDKDGCDFNSYRMGVRDYYGAGADFTVDTTKPMTLVTQFLTADGTDSGDLSEIRRF
YVQDGVEIPNSRATILGPPADSITEGFCSAQKTAFGDDNDFALKGGLRKMGEALDRGMVL
VMSLWDDSQVNMLWLDAAYPTDKPRETPGVVRGPCPGESSTPGFLRERYQDASVKFSNIA
VGEIGSTVASARR
>ADG63073
TLLLLSSVAPPVASQQAGSLTPEAHPPLWSLDCTARGCWWERGSVVLDANWRWLQKG--K
NCYKDGWDPAVCSDPIQCAKNCAAEGADYATYGISVNQDALTLKFVTGSNVGSRVYFMDS
DETYKIFKLKNREFSLDVDVSKLPCGVNGAVYFVEMDKRGHWNRSNTAGATYGTGYCDAQ
CPHDKFIKGAANSKGRYGACCAEMDIWEANSQSTAYTPHPCTQPGLTKCDGVTCGDADQR
YDGICDKDGCDYNSYRLGDRDYYGPGPGFTVDTSKPFSVVTQF---DGTDSGDLAEIKRF
YVQGGQVVPNSESSILGRSGNSVTDSLCAKQKTKFGDLDDFTRKGGLAEMGAALDRGMVL
VLSLWDDAAVNMLWLDSAYPTDQPKTTPGVLRGPCPGKQSTPEYLRSTYPDAQVEFSYIK
VGTINSTLPYN--
>CAE6938728
SGLVLLAVLRASSAQQAGTLKQEGNPTISVKECTAGGCSTRDKKLVLDANWRWIHTQGYT
NCYTGNWDTSICTDGDTCARDCALEGVDYNTYGITSIPGGVRLGFVTGANVGSRLFLLED
DDTYMMFKLKNREFALDVDSSQVECGMNGAMYFSEMAADGGRGGNNAAGAKYGTGYCDAQ
CPHDKFIGGKANSEGHYGACCAEMDIWEANKMATAYTPHPCDIDGQYMCEGTECGDNDER
YDGVCDKDGCDINPFRMGNKTFYGASPNFAVDSSKPMTVVTQFLTTDGTDQGDLSEIRRF
YIQDGKVFESPPIPILPGNPDSITDQMCEDKKALFGDVNDFKEKGGNKGMGESLDRGHVA
AFSLWDDVDVSMMWLDSCFPRDKPCTDPGVQRGLCQEPESLPRSVRSAHPGGSVTFANVA
FGEIGTTQPMYPV
>OLQ08924
SCFVLLAVLRAASAQQAGTLKQEGNPTISVKECTAGGCSTRDKKLVLDANWRWIHTQGYT
NCYTGNWDTSICTDGDTCASNCALEGVDYNTYGITSIPGGVRLGFVTGANVGSRLFLLED
DDTYMMFKLKNREFALDVDSSQVQCGMNGAMYFSEMAADGGKGGNNAAGAKYGTGYCDAQ
CPHDKFIGGKANSRGHYGACCAEMDIWEANKMATAYTPHPCDIDGQYMCEGTECGDNDER
YDGVCDKDGCDINPFRMGNKTFYGASPNFAVDSSKPMTVVTQFLTTDGTDQGDLSEIRRF
YIQDGKVFESPPIPILPGNPDSITDQMCEDKKTLFGDINDFKEKGGNKGMGESLDRGHVA
AFSLWDDVDVSMMWLDSCFPRDKPCTDPGVQRGLCQEPESLPRSVRSAHPDGSVTFANVA
FGEIGTTQSLYPV
>CAE7381244
SCFVLLAVLRAASAQQAGTLKQEGNPTISVKECTAGGCSTRDKKLVLDANWRWIHTQGYT
NCYTGNWDTSICTDGDTCASNCALEGVDYNTYGITSIPGGVRLGFVTGANVGSRLFLLED
DDTYMMFKLKNREFALDVDSSQVQCGMNGAMYFSEMAADGGKGGNNAAGAKYGTGYCDAQ
CPHDKFIGGKANSKGHYGACCAEMDIWEANKMATAYTPHPCDIDGQYMCEGTECGDNDER
YDGVCDKDGCDINPFRMGNKTFYGASPNFAVDSSKPMTVVTQFLTTDGTDQGDLSEIRRF
YIQDEKVFESPPIPILPGNPDSITDQMCEDKKTLFGDINDFKEKGGNKGMGESLDRGHVA
AFSLWDDVDVSMMWLDSCFPRDKPCTDPGVQRGLCQEPESLPRSVRSAHPDGSVTFANVA
FGEIGTTQSLYPV
>CAE7217591
SGFVLFAILRASSAQQAGTLKQEGNPTISVKECTAGGCSTRDKKLVLDANWRWIHTQGYT
NCYTGNWDTSICTDGDTCARNCALEGVDYNTYGITSIPGGVRLGFVTGANVGSRLFLLED
DDTYMMFKLKNREFALDVDSSQVQCGMNGAMYFSEMAADGGKGGSNAAGAKYGTGYCDAQ
CPHDKFIGGKANSKGHYGACCAEMDIWEANKMATAYTPHPCDIDGQYMCEGTECGDNDER
YDGVCDKDGCDINPFRMGNKTFYGASPNFAVDSSKPMTVVTQFLTTDGTDQGDLSEIRRF
YIQDGKVFESPPIPILPGNPDSITDQMCEDKKALFGDINDFKEKGGNKGMGESLDRGHVA
AFSLWDDVDVSMMWLDSCFPRDKPCTDPGVQRGLCPEPDSLPRSVRNAHPDGSVTFANVA
FGEIGTTQSMYPV
>CAE7772230
VAVVFVFAFIPSSAQQAGTLKQEGNPTISVKECTAGGCSTRNKKLVLDANWRWIHTQGYS
NCYTGNWDTSICTDGDTCARNCALEGVDYNTYGITSIPGGVRLGFVTGANVGSRLFLLED
DDTYMMFKLKNREFALDVDSSQVHCGMNGAMYFSEMAANGGKGGSNAAGAKYGTGYCDAQ
CPHDKFIGGKANSKGHYGACCAEMDIWEANKMATAYTPHPCHIDGQYMCEGTECGDNDER
YDGVCDKDGCDINPFRMGNKTFYGASSSYVVDSSKPMTVVTQFITTDGTDLGDLSEIRRF
YIQDGEVFESPPIPILPGNPDSITDQMCEDKKALFGDINDFKKKGGNKGMGDSLDRGHVA
AFSLWDDVDVSMMWLDSCFPRDKPCADPGVQRGLCDEPESLPRNVRNAHPDGSVTFANVA
FGEIGTTQSMYPA
>CAE7370373
--------LPLCAAQQAGMLKTEGNPTMALKQCTAEGCTTKEHKLVLDANWRWIHTDGYK
NCYTGNWDSSICSDPDACAQGCALEAVDYSIYGITAVPGGVKLNFVTGSNVGSRLFLLED
DDTYKLFKLKNREFALDVDSSTVECGMNGAMYFIEMAADGGKGGYNAAGAKYGTGYCDAQ
CPHDKFIGGSANTKGHYGACCAEMDIWEANNMATAYTPHPCNIDGQYVCEGTDCGDNDER
YDGLCDKDGCDINPFRNGNTSFYGKGSDFAVDSSRPMTVVTQFLTTDGTDEGDLSEIRRF
YVQDGRAIASPPITILPKTPDSITDEMCEDIKDLFDNKNDYQEKGGSKAMGESLDRGHVA
AFSLWDDIDVHMMWLDSCYPEDKPCSDPGVHRGMCPGEESAPQNVRRKHTFGHVIFANAA
VGEIGTTQSVYPG
>OLQ05972
----------ACAALQEAMLEDQENPTMALKQCTAEGCTTKEHKLVLDANWRWIHTDGYK
NCYTGNWDSSICSDPDACAQGCALEAVDYSIYGITAVPGGVKLNFVTGSNVGSRLFLLED
DDTYKLFKLKNREFALDVDSSTVECGMNGAMYFIEMAADGGKGGYNAAGAKYGTGYCDAQ
CPHDKFIGGSANTKGHYGACCAEMDIWEANNMATAYTPHPCNIDGQYVCEGTDCGDNDER
YDGLCDKDGCDINPFRNGNTSFYGKGSDFAVDSSRPMTVVTQFLTTDGTDEGDLSEIRRF
YVQDGRAIASPPITILPKTPDSITDEMCEDIKDLFDNKNDYQEKGGSKAMGESLDRGHVA
AFSLWDDIDVHMMWLDSCYPEDKPCSDPGVHRGMCPGEESAPQNVRRKHTFGHVIFANAA
VGEIGTTQSVYPG
>CAE7426436
---------------------------MAVKECTAQGCTTKEHKLVLDANWRWIHTDGYK
NCYTGNWDSSICSDPDACAQGCALEAVDYSIYGITAVPGGVKLNFVTGSNVGSRLFLLED
DDTYKLFKLKNREFALDVDSSTVECGMNGAMYFIEMAADGGKGGYNAAGAKYGTGYCDAQ
CPHDKFIGGAANTKGHYGACCAEMDIWEANNMATAYTPHPCNIDGQYVCEGTECGDNDER
YDGLCDKDGCDINPFRNGNTSFFGQGTDSAVDSSRPMTVVTQFLTTDGTDEGDLSEIRRF
YVQDGRAIASPPITILPKTPDSITDEMCEDIKELFDNKNDYQEKGGSKAMGESLDRGHVA
AFSLWDDIDVHMMWLDSCYPEDKPCSDPGVHRGMCPGEESAPQNVRRKHTFGHVIFANAA
VGEIGTTQSVYPG
>CAE7234172
AASTEYSVDFLCKEVKELARKDEGNPTMAVKECTAGGCVTKEHKLVLDANWRWIHTDGYK
NCYTGNWDTGICTDPDTCAQGCALEAVDYSIYGITAVPGGVRLNFVTGSNVGSRLFLLED
DESYKLFKLKNREFAVDVDSSTVECGMNGAMYFIEMAADGGKGGYNAAGAKYGTGYCDAQ
CPHDKFIDGKANSKGHYGACCAEMDIWEANNMATAYTPHPCNIQGTYMCEGTECGDNDER
YDGLCDKDGCDINPFRSGNATFYGQGSSFAVDSSRPMTVVTQFLTTDGTDAGDLSEIRRF
YVQDGRAIASPHITILPQTPDSITDEMC--------------------AMGESLERGHVA
AFSLWDDIDVHMMWLDSCYPEDKECTEPGVHRGMCSGEDSSPQNVRSKHPLGYVVFANAA
IGEIGTTQSVYPG
>CAE7743192
ALCTFLLLLPLCAAQQPGTLKSEGSPTMTVKECSKGQCTTKEHKLVLDANWRWIHTEGYK
NCYDGNWDTSICADPEACAQDCALEAVDYRIYGITRVPGGVRLNFVTGSNVGSRLFLLED
DDNYKLFKLKNREFAMDVDSSAVECGMNGAMYFIEMAADGGKGGYNAAGAKYGTGYCDAQ
CPHDKFIDGKANSKGHYGACCAEMDIWEANKMSTAYTPHPCDIDGQYMCSGTECGDNDER
YDGVCDKDGCDINPFRNQNTTFYGPGEQWAVDSSRPMTVVTQFLTTDGTDSGDLSEIRRF
YVQDGRAVASPSITILPKAPDSITDQTCKDMKELFDNQNDFQEKGGNKAMGESLSRGHVA
AFSLWDDIDVHMMWLDSHYPEDRERGEPGVQRGMCPGEDSSPRNVRSKHPRGYVTFANVA
IGEIGSTQSVYPG
>OLP86078
-----ALLQFASAAEEEMTLSDELEGIIRNLAETAAACILLEHKLVLDANWRWIHTEGYQ
NCYDGNWDTSICADPEACAKDCALEAVDYRIYGITRVPGGVRLNFVTGSNVGSRLFLLED
DDNYKLFKLKNCEFAMDVDSSEVECGMNGAMYFIEMAANGGKDGYNAAGAKYGTGYCDAQ
CPHDKFINGKANSKGHYGACCAEMDIWEANKMATAYTPHPCDIDGQYMCSGTECGDNDER
YDGVCDKDGCDINPFRNQNTTFYGPGAQWAVDSSRPMTVVTQFLTTDGTDSGDLSEIRRF
YVQDGRAVASPSITILPKAPDSITDQSCKDMKELFDNPNDFQEKGGNKAMGESLNRGHVA
AFSLWDDIDVHMMWLDSAYPEDRERGEPGVLRGMCPGEDSSPRNVRSKHPQGYVTFANVA
IGEIGSTQSVYPG
>CAE6965333
ALLTLMLLLPLCAAQQPGTLKSEGSPTMTVKECSKGQCTTKEHKLVLDANWRWIHTEGYR
NCYDGNWDTSICADPEACAKDCALEAVDYRIYGITPVPGGVRLNFVTGSNVGSRLFLLED
DDNYKLFMLKNREFAMDVDSSAVECGMNGAMYFIEMAADGGKGGHNAAGAKYGTGYCDAQ
CPHDKFIDGKANSKGHYGACCAEMDIWEANNMATAYTPHPCDIDGQYMCSGTECGDNDER
YDGVCDKDGCDINPFRNQNTTFYGPGADFAVDSSRPMTVVTQFLTTDGTDAGDLSEIRRF
YVQDGRAVASPSITILPKAPDSITDQSCKDMKDLFDNENDFQEKGGNKAMGESLSRGHVA
AFSLWDDIDVHMMWLDSCYPEDRECSEPGIRRGMCPGEDSSPRNVRRKHPRGYVTFANVA
IGEIGSTQSVYPG
>CAE6930201
-----------------MTLSDELEGIIRNLAETAAACILLEHKLVLDANWRWIHTEGYR
NCYDGNWDTSICADPEACAKDCALEAVDYRIYGITPVPGGVRLNFVTGSNVGSRLFLLED
DDNYKLFKLKNREFAMDVDSSAVECGMNGAMYFIEMAADGGKGGYNAAGAKYGTGYCDAQ
CPHDKFIDGKANSKGHYGACCAEMDIWEANNMATAYTPHPCDIDGQYMCSGTECGDNDER
YDGVCDKDGCDINPFRNQNTTFYGPGADFAVDSSRPMTVVTQFLTTDGTDAGDLSEIRRF
YVQDGRAVASPSITILPKAPDSITDQSCKDMKDLFENENDFQEKGGNKAMGESLSRGHVA
AFSLWDDIDVHMMWLDSCYPEDRECSEPGIRRGMCPGEDSSPRNVRSKHPGGYVTFANVA
IGEIGSTQSVYPG
>EJK65697
RVLLALLSPSLTLAQQAGTLETEQKPTITLRECTAGGCTSRKAKLTLDANWRWVHETGYQ
NCYTGDWDSGKCSDPATCAANCALEGVSYKTYGIKQLQDAQFRDGTPGTNVGSRLYVMED
DENYAMFYLKNREFSFEVDVSELYCGMNGAMYFTEMQANGGKGGNNNAGAKYGTGYCDAQ
CPHDKFIDGEANVIGKYGACCAEMDIWEANSMASAFTPHTCSTEKLYRCSDVECGDNANR
YDGVCDKDGCDINPYRMGVKDFYGRGEEYAVNTLKPMTVVTQFLTTDGTDTGDFSEMRRH
YIQDGKIVYSPPSTILGPDSDAITDDFCDAKKDLFGDVKDYQEHGGMKGMGESLDRGHAM
IFSLW-------LWLDSAYPLDKPDTDPGIKRGDCPGEESTPTYLRQKYPNGGVIFKNAA
VGEIGSTYVAPPP
>XP_005770716
-MRFVLLLSATAVAQKIGTLVNEQHPTIDFYECTEQACTSSPKPITLDANWRWYHDTGSS
NCFN---DHFECGTPAECTRDCELEGISYSTYGITAAGSELSLKFVTGTNVGSRTYLMND
DNSYYMFKLKNAEFTFDVDVSTLQCGMNGALYFVEMPEDGGLGPSNTAGANLGTGYCDAQ
CPHDKYIHGETNSEGRYGACCVEMDIWEANSFATAYTPHSCDTTRYYRCDGVDCGDGENR
YNGVCDKNGCDFQPYRHGNTSFYGPGSSFRVDTTKKMTVVTQFITDDGTDDGTLSEIRRF
YVQDGVVVQNPTVTKVGSPHDSITEGFCDAAAEWAADGTNFLEKGGMESMDIAHETGMVL
VMSLWDDETVNMKWLDSDFG-----DPPSNLRGPCPDETSTPEYVRENYPNSFVKFSNIS
AAATSSAGPGAQQ
>OLQ02135
TPLPWLGLLATALAQKPGTQVVESHPELPLWTCDASGCVKEMKTAVLDANWRWVHNGQYK
NCYKDGWDKDLCPDPKTCASNCYLEGISYKTYGVTRIDDGMKLNFVTGSNFGSRIYMLDD
SDSYKIFKLKNREFSLTVDMFHMPCGLNGAVYFVEMDHDGGVSGSNRAGAKYGTGYCDAQ
CPHDKFMNGRANVLGQWGSCCQEMDIWEANSRATAYTPHPCSIEGQYVCDGVDCGDTRQR
YDGVCDKDGCDFNSWRLGVRNFYGRGHTFDINSRKPVTVVTQFITEGNADDGALVDIRRF
YVQDGQVIPNSNVSVAGFSGNSISDKLCAKMKKTFGDIDDFDRKGGLKTMGDALARGMVL
VLSLWDDSQAHMLWLDSDYPSDRKSSAPGVSRGPCQTDTGSPSYVREKYPTARVAFSKIK
FGAIGTTFGHEGD
>CAE7745192
TPLPWLGLLATALAQKPGTQVVESHPELPLWTCDASGCVKEMKTAVLDANWRWVHNGQYK
NCYKDGWDKDLCPDPKTCASNCYLEGISYKTYGVTRIDDGMKLNFVTGSNFGSRIYMLDD
SDSYKIFKLKNREFSLTVDMFHMPCGLNGAVYFVEMDHDGGVSGSNRAGAKYGTGYCDAQ
CPHDKFMNGRANVLGQWGSCCQEMDIWEANSRATAYTPHPCSIEGQYVCDGVDCGDTRQR
YDGVCDKDGCDFNSWRLGVRNFYGRGHTFDINSRKPVTVVTQFITEGNADDGALVDIRRF
YVQDGQVIPNSNVSVAGFSGNSISDKLCAKMKKTFGDIDDFDRKGGLKTMGDALARGMVL
VLSLWDDSQAHMLWLDSDYPSDRKSSAPGVSRGPCQTDTGSPSYVREKYPTARVAFSKIK
FGAIGTTFGHEGD
>CAE7638849
TPLPWLGLLATALAQKPGTQVVESHPELPLWTCDASGCVKEMKTAVLDANWRWVHNGQYK
NCYKDGWDKDLCPDPKTCASNCYLEGISYKTYGVTRIDDGMKLNFVTGSNFGSRIYMLDD
SDSYKIFKLKNREFSLTVDMFYMPCGLNGAVYFVEMDRDGGVSGSNRAGAKYGTGYCDAQ
CPHDKFMNGRANVLGQWGSCCQEMDIWEANSRATAYTPHPCSIEGQYVCDGLDCGDTRQR
YDGVCDKDGCDFNSWRLGVRNFYGRGHTFDINSRKPVTVVTQFITEGNADDGALVDIRRF
YVQDGQVIPNSNVSVAGFSGNSISDKLCAKMKKTFGDIDDFDRKGGLKTMGDALARGMVL
VLSLWDDSQANMLWLDSDYPSDRKSSAPGVSRGPCRTDTGSPSYVREKYPTARVAFSKIK
FGAIGTTFGHEGD
>CAE7819821
TPLPWLGLLATALAQKPGTQVVESHPELPLWTCDASGCVKEMKTAVLDANWRWLHNGQYK
NCYKDGWDKDLCPDPETCASNCYLEGISYKAYGVTQIDEGMKLNFVTGSNFGSRIYMLDD
SDSYKIFKLKNREFSLTVDMFYMPCGLNGAVYFVEMDRDGGVSGSNRAGAKYGTGYCDAQ
CPHDKFMNGRANVLGQWGSCCQEMDIWEANSRATAYTPHPCSIEGQYVCDGLDCGDTSQR
YDGVCDKDGCDFNSWRLGVRNFYGRGHTFDINSRKPVTVVTQFITEGNADDGALVDIRRF
YVQDGQVIPNSNVSLAGLSGNSISDKLCAKMKKAFGDIDDFNRKGGLKTMGDALDRGMVL
VLSLWDDSEANMLWLDSDYPLDRKSSAPGVSRGPCRTDTGSPAYVREKYPTARVAFTNIK
FGAIGTTFGHEGD
>CAE7812767
TRLPWLGLLATALAQKPGTQVVESHPELPLWTCDASGCVKEMKTAVLDANWRWLHNGQYK
NCYKDGWDKDLCPDPETCASNCYLEGISYKAYGVTRIDEGMKLNFVTGSNFGSRIYMLDD
SDNYKIFKLKNREFSLTVDMFYMPCGLNGAVYFVEMERDGGVSGSNRAGAKYGTGYCDAQ
CPHDKFMNGRANVLGQWGSCCQEMDIWEANSRATAYTPHPCSIEGQFVCDGLDCGDTSQR
YDGVCDKDGCDFNSWRLGVRNFYGRGHTFDINSRKPVTVVTQFITEGNVDDGALVDIRRF
YVQDGQVIPNSNVSVAGLSGNSISDKLCAKMKKTFGDIDDFNRKGGLKTMGDALNRGMVL
VLSLWDDSEANMLWLDSDYPLDRKSSAPGVSRGPCRTDTGSPAYVREKYPTARVAFTKIK
FGAIGTTFGHEGD
>CAE7719406
VFARPTGMLLTALAMEKGAETETVQDCIDMWSCQRIACRPQATISVLDANWRWLHNGQYT
NCYKDDWDELLCPDPVTCGRNCYLEGISYKTYGITKLDGGVRLNFVTGSNFGSRIYLLDD
SDHYKLFKLKNREFSLTVDMFFMPCGLNGAVYFVEMDQDGGMSGLNGAGAKYGTGYCDAQ
CPHDKFLEGKANVVGRWGSCCAEMDIWEANSRATAYTPHPCSISGPYICDGLDCGDTSQR
YDGVCDKDGCDFNSWRLGDRHFYGRGHRFEINSRKPLTVVTQFITEGSTDDGELIDIRRF
YVQDGQVIPNSNISIAGVSGNSINDEICAEMKAAFSDVDDFNRKGGLKTMGEALDRGMVL
VLSLWDDAEANMLWLDSSYPTNRNPSSPGVSRGPCRPDTGSPAFVRAKFPNARVAFSKIK
FGSIGSTFGTEEE
>CAE7030095
MRAVLLSLGALASAQQIGTHEQEEHPAMALWTCNAAGCSKEMKSLVLDANWRWLHNGEYT
NCYKDGWDKTLCSDPITCALNCHMEGNSYSTYGIKAIEDGVELGFVTGSNYGSRVYMLDD
ENNYQMFKLKNREFTLTADMKKMPCGLNGAVYFVEMDADGGKAGTNAAGAKYGTGYCDAQ
CPHDKFMNGKANTIGSWGICCAEMDIWEANSRATAYTPHPCSITGPYVCSGTECGDNSER
YDGVCDKDGCDYNHYRLGDKEYYGRGRGFTVDSKKKVTVVTQFITEGNTDDGDLIDIRRF
YVQDGRVIPNSNISIAGMTGDSVTDATCAAMKTAFGDINDFARKGGLKAMGEALQRGMVL
VMSLWDDSDANMLWLDADYPLDKDPSFPGVNRGPCRTDTGVPAYLREKYPRARVRYSKIK
VGTLGSTFGAGGD
>CAE7030082
MRAVLLSLGALASAQQIGTHEQEEHPAMALWTCDAAGCSKEMKSLVLDANWRWLHNGEYT
NCYKDGWDKTLCSDPITCALNCHMEGNSYSTYGIKAIEDGVELGFVTGSNYGSRVYMLDD
ENNYQMFKLKNREFTLTADMKKMPCGLNGAVYFVEMDADGGKAGTNAAGAKYGTGYCDAQ
CPHDKFMNGKANTIGSWGICCAEMDIWEANSRATAYTPHPCSITGPYVCSGTECGDNSER
YDGVCDKDGCDYNHYRLGDKEYYGRGRGFTVDSKKKVTVVTQFITEGNTDDGDLIDIRRF
YVQDGRVIPNSNISIAGMTGDSVTDATCAAMKTAFGDINDFARKGGLKAMGEALQRGMVL
VMSLWDDSDANMLWLDADYPLDKDPSFPGVNRGPCRTDTGVPAYLREKYPRARVRYSKIK
VGTLGSTFGAGGD
>CAE7030078
MRAVLLSLGAWASAQQIGTHEQEEHPAMALWTCDAAGCSKEMKSLVLDANWRWLHNGEYT
NCYKDGWDKTLCSDPITCALNCHMEGNSYSTYGIKAIEDGVELGFVTGSNYGSRVYMLDD
ENNYQMFKLKNREFTLTADMKKMPCGLNGAVYFVEMDADGGKAGTNAAGAKYGTGYCDAQ
CPHDKFMNGKANTIGSWGICCAEMDIWEANSRATAYTPHPCSITGPYVCSGTECGDNSER
YDGVCDKDGCDYNHYRLGDKEYYGRGRGFTVDSKKKVTVVTQFITEGNTDDGDLIDIRRF
YVQDGRVIPNSNISIAGMTGDSVTDATCAAMKTAFGDINDFARKGGLKAMGEALQRGMVL
VMSLWDDSDANMLWLDADYPLDKDPSFPGVNRGPCRTDTGVPAYLREKYPRARVRYSKIK
VGTLGSTFGAGGD
>CAE7030099
MRAVLLSLGALASAQQIGTHEQEEHPAMALWTCDAAGCSKEMKSLVLDANWRWLHNGQYT
NCYKDGWDKSLCPDPITCARNCHLEGNSYSTYGIQPIEDGVELGFVTGSNYGSRVYMLDD
ENNYQMFKLKNREFTLTADMKKMPCGLNGAVYFVEMDADGGKAGTNAAGAKYGTGYCDAQ
CPHDKFMNGKANTIGSWGICCAEMDIWEANSRATAYTPHPCSITGPYVCSGTECGDNSER
YDGVCDKDGCDYNHYRLGDKEYYGRGRGFTVNSKKKLTVVTQFITEGNTDDGDLIDIRRF
YVQDGRVIPNSNISIAGMTGDSITDATCAAMKTAFGDINDFARKGGLNAMGEALQRGMVL
VMSLWDDSDANMLWLDADYPLDKDPSLPGVNRGPCRTDTGLPAYLRDKYPRARVRYSKIK
VGTLGSTFGAGGD
>CAE7256525
MLAVFLSLCALASAQQIGTHEQEAHPEMALWTCDAGGCSKEMKSVVLDANWRWLHNGQYT
NCYKDGWDKTLCPDPVTCALNCHMEGNSYSTYGIQSIQDGIELDFVTGSNYGSRVYMLDD
ENNYQMFKLKNREFTLTADMAKMPCGLNGAVYFVEMDADGGKAGTNAAGAKYGTGYCDAQ
CPHDKFMNGKANIVGSWGICCAEMDIWEANSRATAYTPHPCSITGPYVCEGTECGDNSAR
YDGVCDKDGCDYNHYRLGDKEYYGRGNGFTVNSKKKLTVVTQFITEGNTDDGDLIDIRRF
YVQDGRVIPNSNISIAGMVGDSVTDATCAAMKSAFGDINDFARKGGLKAMGEALQRGMVL
VMSLWDDSDANMLWLDSDYPLEKDPSLPGVNRGPCRTDTGLPAYLRDKYPRARVRYSKIK
VGTLGSTFLAGGD
>CAE7218070
MLAVFLSLCTLASAQQVGTHEEEGHPGMALWTCDAGGCSKEMKSIVLDANWRWLHNGQYT
NCYKDGWDKTLCPDPVTCALNCHMEGNSYSTYGIQPVQDGIELDFVTGSNYGSRVYMLDD
ENHYQMFKLKNREFTLTADMAKMPCGLNGAVYFVEMDADGGKAGTNAAGAKYGTGYCDAQ
CPHDKFMNGKANIVGSWGICCAEMDIWEANSRATAYTPHPCSITGPYVCEGTECGDNSER
YDGVCDKDGCDYNHYRLGDKQYYGRGNGFTVNSKKKLTVVTQFITEGNTDDGDLIDIRRF
YVQDGRVIPNSNISIAGMTGDSVTDATCAAMKTAFGDINDFARKGGLKAMGEALQRGMVL
VMSLWDDSDANMLWLDSDYPLDKDPSLPGVNRGPCRTDTGLPAYLRDKYPRARVRYSKIK
VGTLGSTFRAGGD
>CAE7855174
-MLILLSLFALAASQQIGTHEVEAHPEMPLWTCDAGGCTKEMKSIVLDANWRWLHNGQYT
NCYKDGWDSTLCPDPVTCAANCHLEGNSYSTYGIKTIQDGVQLGFVTGSNFGSRVYMLDD
ENTYKMFKLKNREFTLTAQMRKMPCGLNGAVYFVEMDADGGKAGTNAAGAKYGTGYCDAQ
CPHDKFMNGKANVIGDWGFCCAEMDIWEANSRATAYTPHPCSITGPYICDGIECGDNSER
YDGVCDKDGCDYNHWRLGAEDYYGRGRKFTVNSKREVTVVTQFLTEGNTDDGDLIDIRRF
YVQNGKVIPNSNISIAGLSGNSVTDSVCADMKTAFGDINDFARKGGLKAMGEALDRGMVL
VMSLWDDSEANMLWLDSDYPLGKDPSIPGVNRGPCRTDTGKPAYLRNKYPRARVQYSKVK
VGTIGSTFGEVDD
>CAE7727325
-MLILLSLFALAASQQIGTHEVEAHPEMALWTCDAGGCTKEMKSIVLDANWRWLHNGQYT
NCYKDGWDSTLCPDPVTCAANCHLEGNTYSTYGIKTIQDGVELGFVTGSNFGSRVYMLDD
ENTYKMFKLKNREFTLTAQMKKMPCGLNGAVYFVEMDADGGKAGTNVAGAKYGTGYCDAQ
CPHDKFMNGKANVIGDWGFCCAEMDIWEANSRATAYTPHPCSITGPYICEGIECGDNSER
YDGVCDKDGCDYNHWRLGAEDYYGRGRKFTVNSKREVTVVTQFLTEGNTDDGDLIDIRRF
YVQNGKVIPNSNISLAGLSGDSVTDSVCADMKTAFGDINDFARKGGLKAMGEALDRGMVL
VMSLWDDSEANMLWLDSDYPLGKDPSIPGVNRGPCRTDTGKPAYLRNKYPRAEVQYSKVK
VGTIGSTFGAVDD
>CAE7727347
-MLILLSLFALAASQQIGTHEVEAHPEMALWTCDAGGCTKEMKSIVLDANWRWLHNGQYT
NCYKDGWDSTLCPDPVTCAANCHLEGNTYSTYGIKTIQDGIELGFVTGSNFGSRVYMLDD
ENTYKMFKLKNREFTLTAQMKKMPCGLNGAVYFVEMDADGGKAGTNVAGAKYGTGYCDAQ
CPHDKFMNGKANVIGDWGFCCAEMDIWEANSRATAYTPHPCSITGPYICEGIECGDNSER
YDGVCDKDGCDYNHWRLGAEDYYGRGRKFTVNSKREVTVVTQFLTEGNTDDGDLIDIRRF
YVQNGKVIPNSNISLAGLSGDSVTDSVCADMKTAFGDINDFARKGGLKAMGEALDRGMVL
VMSLWDDSEANMLWLDSDYPLGKDPSIPGVNRGPCRTDTGKPAYLRNKYPRAEVQYSKVK
VGTIGSTFGAVDD
>CAE7727364
---------------------------MALWTCDAGGCTKEMKSIVLDANWRWLHNGQYT
NCYKDGWDSTLCPDPVTCAANCHLEGNTYSSYGIKTIQDGIELGFVTGSNFGSRVYMLDD
ENTYKMFKLKNREFTLTAQMKKMPCGLNGAVYFVEMDADGGKAGTNVAGAKYGTGYCDAQ
CPHDKFMNGKANVIGDWGICCAEMDIWEANSRATAYTPHPCSITGPYICEGIECGDNSER
YDGVCDKDGCDYNHWRLGAEDYYGRGRKFTVNSKREVTVVTQFLTEGNTDDGDLIDIRRF
YVQNGKVIPNSNISLAGVSGNSVTDSVCADMKTAFGDINDFARKGGLKAMGEALDRGMVL
VMSLWDDSEANMLWLDSDYPLGKDPSIPGVNRGPCRTDTGKPAYLRNKYPRAEVQYSKIK
VGTIGSTFGAVGD
>CAE8710808
GLLELALLSAVLSAQKIGTHVAEQHPEMPLWTCSLGDCTKETLTVVMDSNWRWIHDGQYT
NCFKDGWDAMLCPDPDTCSSNCHLEGASYSTYGVHVVSDGLMLDFVTGENYGSRLYMMED
AATYKMFHLKNREFTFTADSSQLHCGMNGAVYFVEMQADGGLAGKNEAGAAYGTGYCDAQ
CPHDKFIEGEANIIGHYGACCAEMDIWEANSRATAYTPHPCDITGLERCEGVACGDKNER
YDGVCDKDGCDFNSWRLGDREFFGNDGTFRVNSAKPVTLVTQFITHDGTDSGDLVDIRRF
YVQDGKVIQNSEASMAGVTGDSVTDQLCADLKSASGDTNDFERKGGLKVMGEALDRGMVL
VFSLWDDSVSDMLWLDSDFPATANPTDPGVSRGPCDTTSGKPKFLRATYPEASVTFSQVK
VGAIGSTESAN--
>CAE8591158
GLLELALLSAVLSAQKIGTHVAEQHPEMPLWTCSLGDCTKETLTVVMDSNWRWIHDGQYT
NCFKDGWDAMLCPDPDTCSSNCHLEGASYSTYGVHVVSDGLMLDFVTGENYGSRLYMMED
AATYKMFHLKNREFTFTADSSQLHCGMNGAVYFVEMQADGGLAGKNEAGAAYGTGYCDAQ
CPHDKFIEGEANIIGHYGACCAEMDIWEANSRATAYTPHPCDITGLERCEGVACGDKNER
YDGVCDKDGCDFNSWRLGDREFFGNDGTFRVNSAKPVTLVTQFITHDGTDSGDLVDIRRF
YVQDGKVIQNSEASMAGVSGDSVTDQLCADLKSASGDTNDFKRKGGLKVMGEALDRGMVL
VFSLWDDSVSDMLWLDSDFPATANPTDPGVSRGPCDTTSGKPKFLRATYPEASVTFSQVK
VGAIGSTESAD--
>CAE8652766
GLLELALLSAVLSAQKIGTHVAEQHPEMPLWTCSLGDCTKETLTVVMDSNWRWIHDGQYT
NCFKDGWDAMLCPDPDTCSSNCHLEGASYSTYGVHVVSDGLMLDFVTGENYGSRLYMMED
AATYKMFHLKNREFTFTADSSQLHCGMNGAVYFVEMQADGGLAGKNEAGAAYGTGYCDAQ
CPHDKFIEGEANIIGHYGACCAEMDIWEANSRATAYTPHPCDITGLERCEGVACGDKNER
YDGVCDKDGCDFNSWRLGDREFFGNDGTFRVNSAKPVTLVTQFITHDGTDSGDLVDIRRF
YVQDGKVIQNSEASMAGVSGDSVTDQLCADLKSASGDTNDFKRKGGLKVMGEALDRGMVL
VFSLWDDSVSDMLWLDSDFPATANPTDPGVSRGPCDTTSGKPKFLRATYPEASVTFSQVK
VGAIGSTESAD--
>CAE8626692
GLLELALLSAVLSAQKIGTHVAEQHPEMPLWTCSLGDCTKETLTVVMDSNWRWIHDGQYT
NCFKDGWDAMLCPDPDTCSSNCHLEGASYSTYGVHVVSDGLMLDFVTGENYGSRLYMMED
AATYKMFHLKNREFTFTADSSQLHCGMNGAVYFVEMQADGGLAGKNEAGAAYGTGYCDAQ
CPHDKFIEGEANIIGHYGACCAEMDIWEANSRATAYTPHPCDITGLERCEGVACGDKNER
YDGVCDKDGCDFNSWRLGDREFFGNDGTFRVNSAKPVTLVTQFITHDGTDSGDLVDIRRF
YVQDGKVIQNSEASMAGVTGDSVTDQLCADLKSASGDTNDFERKGGLKVMGEALDRGMVL
VFSLWDDSVSDMLWLDSDFPATANPTDPGVSRGPCDTTSGKPKFLRATYPEASVTFSQVK
VGSFARLSTA---
>CAE8715919
---------------------------MPLWTCSLGDCTKETLTVVMDSNWRWIHDGQYT
NCFKDGWDAMLCPDPDTCSSNCHLEGASYSTYGVHVVSDGLMLDFVTGENYGSRLYMMED
AATYKMFHLKNREFTFTADSSQLHCGMNGAVYFVEMQADGGLAGKNEAGAAYGTGYCDAQ
CPHDKFIEGEANIIGHYGACCAEMDIWEANSRATAYTPHPCDITGLERCEGVACGDKNER
YDGVCDKDGCDFNSWRLGDREFFGNDGTFRVNSAKPVTLVTQFITHDGTDSGDLVDIRRF
YVQDGKVIQNSEASMAGVSGDSVTDQLCADLKSASGDTNDFKRKGGLKVMGEALDRGMVL
VFSLWDDSVSDMLWLDSDFPATANPTDPGVSRGPCDTTSGKPKFLRATYPEASVTFSQVK
VGSFARLSTA---
>CAE8609684
GLLELALLSAVLSAQKIGTHVAEQHPEMPLWTCSLGDCTKETLTVVMDSNWRWIHDGQYT
NCFKDGWDAMLCPDPDTCSSNCHLEGASYSTYGVHVVSDGLKLDFVTGENYGSRLYMMED
AATYKMFHLKNREFTFTADSSQLHSGMNGAVYFVEMQADGGLAGKNEAGAAYGTGYCDAQ
CPHDKFIEGEANIIGHYGACCAEMDIWEANSRATAYTPHPCDITGLERCEGVACGDKNER
YDGVCDKDGCDFNSWRLGDREFFGNDGTFRVNSAKPVTLVTQFITHDGTDSGDLVDIRRF
YVQDGKVIQNSEASMAGVSGDSVTDQLCADLKSASGDTNDFGRKGGLKVMGEALDRGMVL
VFSLWDDSVSDMLWLDSDFPATANPTDPGVSRGPCDTTSGKPKFLRATYPEASVTFSQVK
VGAIGSTESAN--
>CAE8621961
GLLELALLSAVLSAQKIGTHVAEQHPEMPLWTCSLGDCTKETLTVVMDSNWRWIHDGQYT
NCFKDGWDAMLCPDPDTCSSNCHLEGVSYSTYGVHAVSDGLTLDFVTGENYGSRLYMMED
AATYKMFHLKNREFTFTVDSEELRCGMNGALYFVEMQADGGLAGKNEAGAAYGTGYCDAQ
CPHDKFIEGEANIIGHYGACCAEMDVWEANSRATAYTPHPCNITGLERCEGVACGDKNER
YDGVCDKDGCDFNSWRLGDREFFGNDGTFRVNSARPVTLVTQFITHDGTDSGDLVDIRRF
YVQDRKVIQNSEASMAGVSGDSVTDQLCADLKSASGDTNDFERKGGLKVMGEALDRGMVL
VFSLWDDSVSDMLWLDSDFPATANPTDPGVSRGPCDTTSGKPKFLRATYPEASVTFSEVK
VGAIGSTESAN--
>CAE8611872
AAVVALLGMMPASAQQVGTLKPEEHPPMPFWTCTEKGCTKEMKSLAQDSNWRWIHNGQGT
NCYDKKWDATLCPDPETCAANCHLDGITYSSYGVFKEPRGVKLKLVTGKNIGSRLYLMDT
ESTYQMFKLKNMEFSITVDASRLPCGINGAVYFVEMDADGGKLGTNTAGAKYGTGYCDAQ
CPHDKFIKGKANVLGKYGSCCAEMDIWEANSRATAYTAHPCNLKGSMLCDGVECGDTTER
YKGVCDKDGCDSNAFRLGNKTFYGRTSEFDVNSRAPIMVVTQFVTSDGTDTGDLVDIRRF
YMQNGKLIPNANSSLAGVKGNSLTKQLCDEMKAVFGDTNDFAAKGGLKAMGEALDRGVVL
ALSLWDDDTANMLWLDSAYPPGADPATPGILRGPCKKTSGKIEYTRKHYPRASVRYLDLM
VGKIGTTSESHRP
>CAE8587021
---------MPASAQQVGTLKPEEHPPMPFWTCTEKGCTKEMKSLAQDSNWRWIHNGQGT
NCYDKKWDTTLCPDPETCAANCHLDGITYSSYGVTTEPRGVKLELVTGTNIGSRLYLMDT
ESTYQMFKLKNTEFSITVDASRLPCGLNGAVYFVEMDADGGKLGTNTAGAKYGTGYCDAQ
CPHDKFIKGKANVLGKYGSCCAEMDIWEANSRATAYTAHPCNLTGSMLCDGVECGDTTER
YKGVCDKDGCDFNAFRLDNKTFYGRTSDFDVNSRAPIMVVTQFVTSDGTDTGDLVDIRRF
YMQNGKLIPNANSSLAEVKGNSLNKQLCDEMKTVFGDTNDFAAKGGLKAMGEALDRGMVL
ALSLWDDDTANMLWLDSAFPPDADPATPGILRGPCKKTSGKIAYTRKQYPRASVRYLDLM
VGKIGTTSESHRP
>CAE8622104
---------MPASAQQVGTLKPEEHPPMPFWTCTEKGCTKEMKSLAQDSNWRWIHNGQGT
NCYDKKWDTTLCPDPETCAANCHLDGITYSSYGVTTEPRGVKLELVTGTNIGSRLYLMDT
ESTYQMFKLKNTEFSITVDASRLPCGLNGAVYFVEMDADGGKLGTNTAGAKYGTGYCDAQ
CPHDKFIKGKANVLGKYGSCCAGMDIWEANSRATAYTAHPCNLTGSMLCDGVECGDTTER
YKGVCDKDGCDFNAFRLDNKTFYGRTSDFDVNSRAPIMVVTQFVTSDGTDTGDLVDIRRF
YMQNGKLIPNANSSLAEVKGNSLNKQLCDEMKTVFGDTNDFAAKGGLKAMGEALDRGMVL
ALSLWDDDTANMLWLDSAFPPDADPATPGILRGPCKKTSGKIAYTRKQYPRASVRYLDLM
VGKIGTTSESHRP
>ASK39989
LVRAIACLPAIAVAQLPGATKEEQGPPIVIAECTMDGCKAQQRAVTMDANWRWTHGSTSG
NCYTDGWDATMCPDPKSCAENCALEGITYNTYGVTAVPGGVELGFVRGPNVGSRLYVLEK
PNKYKLFKLLNKEFTFDVDVSTLPCGLNGALYFSEMEEDGGMKAGNKAGAKFGTGYCDAQ
CPHDKFMKGESNTLGKYGLCCAEVDIWEANSMATAFTMHPCTIDKTHLCKGKECGDNAER
YDGVCDKDGCDFNSYRNGDVDFFGPGSKFTVDTTKPMTVVTQFITDDSTDEGDLIEVRRL
YVQSGKVIQNSRASILGPGGDSINEAYCAAQKRKFNDTDDFRKKGALRRTGEALRRGMTL
VLSLWDDWECQMLWLDSDAGT-GNHSTPGVARGPCATTTGVPADVRAQYPDASVTYYNIM
YGEIGSTYTASDD
>CAE6971914
SYAVAASLAVAVAGQQLG-NAQEYHIPMPVQSCRYGGCHVEQAEVVMDMQWRWMHNDGYR
NCLPGEWDTAFCPDPATCSRNCAMEGVDYQNYGAHQLQNGIKLDWPK----GPRVYMLDG
PDKYKMFRLLNKEFTFDVDLSTLPCGLNAALYFVEMDEFGDRSGSNPGGAKYGTGYCDAQ
CPHMRFIRGEANLIGKYGYCCAELDVLEANRDAGVFTSHPCNREKQTICEGDQCGDKGEG
KLGICDKDGCGFSDYRMGSPQFWGAGPNFAVDTSKPMTVVTQFLTHDGTDHGDLVEVRRF
YVQNNQVVQNSQTTLLPNGGDSLTDAMCNEQSHVFKQTNGHRDLGGLKAMGEAMRRGMVL
SMSIWDSDFDRMLWLDGEKSRDDDMSQPGIKRGPCPFHYGDREDNLRHHGPMSVTFTNIR
YGDLGSTIPLV--
>CAE8717611
ISCGLALLSPGGQAQQAGAVTPEESPAISLQHCSERGCEQEQASLVLDANWRWVHNGGYT
NCYDSKWNQGFCPDMETCKRNCALEGVNYTSYGVQTVPDGVELKFMTGGNVGSRLYVTDG
HDAYKMFKLLNREFTLDVDVSTLECGLNGAVYFVEMDEMGGKGASNTAGAKYGTGYCDAQ
CPREKFDRDESN-----GICCVEMDIWEANKQATAFTPHPCSTVGPTRCTGIDCGFGEAR
YQGLCDKDGCDSNAYRMGAKSYYGDGPQFQVDSSKPMTVVTQFLTSNGADDGDLVEIRRL
YLQDGKLIANAVVNSSEIGEDSITDGLCDAQKRAFGNVDSHQAKGGLRSMGEALRRGMVL
SLSLWDDYATQMRWLDSTYPVGASPETPGVARGPCDGQSSSPDYVRKHHADAYVRYTSIK
YGEIGTTFSQPEG
>CAE8641573
LAAAIVMLMRKVSSDEAGAVTPEESPAISLQHCSERGCEQEQASLVLDANWRWVHNGGYT
NCYDSKWNQGFCPDMETCKRNCALEGVNYTSYGVQTVPDGVELKFMTGGNVGSRLYVTDG
HDAYKMFKLLNREFTLDVDVSTLECGLNGAVYFVEMDEMGGKGASNTAGAKYGTGYCDAQ
CPREKFDRDESN-----GICCVEMDIWEANKQATAFTPHPCSTVGPTRCTGIDCGFGEAR
YQGLCDKDGCDSNAYRMGAKSYYGDGPQFQVDSSKPMTVVTQFLTSNGADDGDLVEIRRL
YLQDGKLIANAVVNSSEIGEDSITDGLCDAQKRAFGNVDSHQAKGGLRSMGETLRRGMVL
SLSLWDDYATQMRWLDSTYPVGASPETPGVARGPCDGQSSSPDYVRKHHADAYVRYTSIK
YGEIGTTFSQPEG
>CAE8725890
LCCSLALLQPGGQAQQAGTVSPEESPAISLQHCSERGCEQEQAALVLDANWRWVHNGGDT
NCYDNGWNEAFCPDTETCKRNCAMEGVSYTSYGVETVPDGVELKFLSGGNVGSRLYVTDG
HDAYKMFKLLNREFTLDVDVSTLACGLNGAVYFVEMDEMGGKGAGNAAG-----------
----------------------------ANKQATAFTPHPCSTTGPVRCTGIDCGIGDDR
YKGLCDKDGCDSNAYRLGAKSYYGDGPQFQVDSSKPMTVVTQFLTSNGADDGDLVEIRRL
YLQDGKLIANAVVNSSAIGQDSITDGLCDAQKRAFGNVNSHQAKGGLRSMGEALRRGMVS
SLSLWDDSATQMRWLDSNYPVGADPGRPEWHAGPATPPSQSPQAVAKHTCVAASIPKSAK
HTFVATSIPKSDS
>CAE7305892
LKVVKNFRLTLAAGQFAGTVIPEEAPSMVMESCTAGGCTPETVSLVIDSNWRWVHNGGYQ
NCFSSEWNDEFCPDPDTCKQNCAVEGVDYKNYGVHQMPIGVKLDFSTGGNVGSRLYIKDT
EHSYKMFKLLNREFTLDVKMKKLGCGTNGAVYFIEMDPFGGMGDGNAAGAKFGTGYCDAQ
CPHEKF---ETN--ASLGICCVEMDIWEANRRATAYTPHPCSTIGPVRCAGVECGYGEER
WQGLCDKDGCDLNTYRMGAHSFYGPGKDFEVDSMKPLTVVTQFLTDDGTDTGKLVEIRRL
YVQDGKLIQNAESSIPNVTGNAITDSFCNEQKKAFEDYDHHQEKGGLASMGEALARGLVL
SVSVWDDFSTHMAWLDAQFPPEEDPERLGVIRGPCNASDDGPVEVRPKHTKAWVKYFNFR
YGEIGSTYQDKVA
>CAE7246187
-----------------------------------------TVSLVIDSNWRWVHNGGYQ
NCFSSEWNDEFCPDPDTCKQNCAVEGVDYKNYGVHQMPIGVKLDFSTGGNVGSRLYIKDT
EHSYKMFKLLNREFTLDVKMKKLGCGTNGAVYFIEMDPFGGMGDGNAAGAKFGTGYCDAQ
CPHEKF---ETN--ASLGICCVEMDIWEANRRATAYTPHPCSTIGPVRCAGVECGYGEER
WQGLCDKDGCDLNTYRMGAHSFYGPGKDFEVDSMKPLTVVTQFLTDDGTDTGKLVEIRRL
YVQDGKLIQNAESSIPNVTGNAITDSFCNEQKKAFEDYDHHQEKGGLASMGEALARGLVL
SVSVWDDFSTHMAWLDAQFPPEEDPERLGVIRGPCNASDDGPVEVRPKHTKAWVKYFNFR
YGEIGSTYQDKVA
