# Supplementary material for: Environmental pH signals the release of monosaccharides from cell wall in coral symbiotic alga
Source: eLife. 2023 Aug 18;12:e80628. doi: 10.7554/eLife.80628 (PMC10438907; doi:10.7554/eLife.80628)
Supplement: Figure 3—source data 5. [file elife-80628-fig3-data5.txt]

(Breviolum sp. SSB01 DN27992_c0_g1_i1:0.0000021297,((((((((((((((((Breviolum sp. SSB01 DN40554_c2_g2_i1:0.0000000000,Breviolum minutum B008460.t3:0.0000000000):0.0000021297,Breviolum minutum B008460.t1:0.0000021297)99.7/100:0.0181357704,Breviolum minutum B012137.t1:0.0111678932)51.4/60:0.0027736018,((Breviolum sp. SSB01 DN40554_c2_g2_i2:0.0000021297,Breviolum sp. SSB01 DN40554_c2_g2_i4:0.0000021297)93.7/100:0.0066663372,((Breviolum minutum B032859.t1:0.0000000000,Breviolum minutum B032859.t3:0.0000000000):0.0000021297,Breviolum minutum B032859.t2:0.0000021297)77.2/100:0.0021857204)78.7/79:0.0038939110)100/100:0.1716852132,((((Symbiodinium sp. KB8 CAE7370373:0.0000028737,Symbiodinium microadriaticum OLQ05972:0.0193388448)90.6/97:0.0121395503,Symbiodinium sp. CCMP2592 CAE7426436:0.0130976430)99.5/100:0.0510123178,Symbiodinium natans CAE7234172:0.0927368133)45.4/66:0.0233614462,(Symbiodinium sp. CCMP2456 CAE7743192:0.0370418547,((Symbiodinium microadriaticum OLP86078:0.0604266657,Symbiodinium sp. CCMP2592 CAE6930201:0.0009774985)100/100:0.0668948105,Symbiodinium sp. CCMP2592 CAE6965333:0.0068748245)19.4/55:0.0103880928)99.9/100:0.0936036020)97.5/98:0.0606859495)97.3/100:0.0680028956,(((Symbiodinium natans CAE6938728:0.0181360301,(Symbiodinium microadriaticum OLQ08924:0.0022105193,Symbiodinium necroappetens CAE7381244:0.0022495837)97.1/100:0.0114049379)86.2/75:0.0068747038,Symbiodinium sp. CCMP2592 CAE7217591:0.0066691572)21/60:0.0086986131,Symbiodinium pilosum CAE7772230:0.0604930648)99.8/100:0.1056967593)100/100:0.2299195037,Thalassiosira oceanica EJK65697:0.3324442649)98.2/100:0.1496012480,Emiliania huxleyi CCMP1516 XP_005770716:0.5824257133)32.5/65:0.0478746341,Lingulodinium polyedra ADG63074:0.2689584241)92/87:0.0645932310,Pyrocystis lunula ADG63073:0.4227007756)95.2/92:0.0654823830,((((((Breviolum sp. SSB01 DN59481_c0_g1_i1:0.0000021297,Breviolum minutum B021694.t1:0.0022150495)100/100:0.1405008359,(Breviolum sp. SSB01 DN38045_c1_g7_i1:0.0063372331,(Breviolum sp. SSB01 DN38045_c1_g7_i2:0.0000021297,Breviolum minutum B026947.t1:0.0068104987)81/98:0.0074577379)100/100:0.0758998510)97.2/98:0.0708895912,((((Symbiodinium microadriaticum OLQ02135:0.0000021297,Symbiodinium microadriaticum CAE7745192:0.0000021297)98.2/100:0.0114472421,Symbiodinium necroappetens CAE7638849:0.0000021297)96.6/100:0.0210089010,(Symbiodinium sp. CCMP2456 CAE7819821:0.0090122867,Symbiodinium sp. CCMP2592 CAE7812767:0.0140049560)53.2/72:0.0074658325)99.9/100:0.1211736638,Symbiodinium pilosum CAE7719406:0.2137324941)100/100:0.1748416152)29.6/56:0.0344232689,((((Symbiodinium natans CAE7030095:0.0022452712,(Symbiodinium natans CAE7030082:0.0000021297,Symbiodinium natans CAE7030078:0.0022508996)0/63:0.0000021296)98.4/100:0.0205468546,Symbiodinium natans CAE7030099:0.0115912767)96.7/99:0.0260975626,(Symbiodinium natans CAE7256525:0.0156859848,Symbiodinium natans CAE7218070:0.0193264729)93.6/99:0.0176146345)99.9/100:0.0800919897,(Symbiodinium sp. KB8 CAE7855174:0.0099841439,(Symbiodinium sp. CCMP2592 CAE7727325:0.0000021473,(Symbiodinium sp. CCMP2592 CAE7727347:0.0000029671,Symbiodinium sp. CCMP2592 CAE7727364:0.0152887722)42.6/34:0.0022521552)94.6/66:0.0128892078)98.2/100:0.0577947114)98.9/100:0.0717747883)100/100:0.1257303417,((((Polarella glacialis CAE8710808:0.0000027529,(Polarella glacialis CAE8626692:0.0000029065,Polarella glacialis CAE8715919:0.0051092765)98.9/100:0.0160838837)77.6/60:0.0022489610,(Polarella glacialis CAE8591158:0.0000021297,Polarella glacialis CAE8652766:0.0000021297)89.1/99:0.0045015705)76.4/63:0.0019981786,Polarella glacialis CAE8609684:0.0048159419)86.9/91:0.0095667204,Polarella glacialis CAE8621961:0.0200507080)100/100:0.2978428638)66.4/70:0.0310941266,(Polarella glacialis CAE8611872:0.0320180414,(Polarella glacialis CAE8587021:0.0000021297,Polarella glacialis CAE8622104:0.0023451604)91.1/100:0.0150156238)100/100:0.3508796557)99.6/100:0.1117776344)94.9/90:0.0620822213,((((Powellomyces hirtus TPX58067:0.2052941169,Powellomyces hirtus TPX53864:0.2261113631)98.8/99:0.1358066401,Aureobasidium pullulans THW53346:0.4018827943)56/23:0.0368042738,((Phytophthora parasitica P1976 ETO73396:0.0000026357,(Phytophthora parasitica ETK84757:0.0000021297,Phytophthora parasitica ETL91310:0.0022246625)83.3/65:0.0022250547)100/100:0.3633098829,(((Orbilia oligospora KAF3170744:0.0069770459,Orbilia oligospora KAF3273910:0.0018406961)98.8/100:0.0609668647,Arthrobotrys flagrans RVD82039:0.0590349398)100/100:0.2675512022,Ascobolus immersus RN42 RPA73165:0.3931861147)69.8/53:0.0625010179)4.9/14:0.0256027206)96/53:0.0664607910,((((((Lachnellula suecica TVY78471:0.1373982602,((Lachnellula arida TVY20494:0.0345017935,Lachnellula cervina TVY50339:0.0320999689)96.9/98:0.0411087001,(Lachnellula occidentalis TVY32978:0.0754373768,Lachnellula hyalina XP_031005787:0.1515237048)50.4/56:0.0112942987)100/100:0.1359452454)99.1/100:0.0967764252,(Cudoniella acicularis KAF4633191:0.1353756857,Venustampulla echinocandica XP_031873656:0.1763355440)87.3/82:0.0576816930)66.4/74:0.0712020224,Chalara longipes BDJ KAE9368116:0.2782831012)59.1/62:0.0550250310,Glonium stellatum OCL07667:0.1666857755)82.8/73:0.0414759124,(Phialemoniopsis curvata XP_030989698:0.1435537996,(Coniochaeta hoffmannii AUS45846:0.0271022150,Coniochaeta ligniaria NRRL 30616 OIW32764:0.0322911405)99.6/100:0.0928070872)100/100:0.3180920164)93/90:0.0504172196,((Patellaria atrata CBS 101060 KAF2835460:0.3221661440,Lophium mytilinum KAF2494759:0.3050580388)16.4/54:0.0404942862,(((Westerdykella ornata XP_033656630:0.1072399234,((Pleomassaria siparia CBS 279.74 KAF2713395:0.0889776165,Melanomma pulvis-pyrius CBS 109.77 KAF2801075:0.0635135937)98.8/99:0.0485715386,(Didymosphaeria enalia KAF2259505:0.1124676950,((Amniculicola lignicola CBS 123094 KAF1998551:0.1478307394,Lindgomyces ingoldianus XP_033549360:0.0990670151)41.3/55:0.0234396493,Lophiotrema nucula KAF2117214:0.1012564762)87.7/64:0.0183842458)70.6/74:0.0278680193)77.7/78:0.0281879536)56.7/50:0.0178876526,((Trematosphaeria pertusa XP_033685352:0.0826306143,(Byssothecium circinans KAF1953093:0.0778695029,Massarina eburnea CBS 473.64 KAF2635578:0.1938819764)99.1/100:0.0814919360)96.3/99:0.0444624633,Polyplosphaeria fusca KAF2735875:0.1578158580)27.9/42:0.0206334423)100/100:0.1694166123,Trichodelitschia bisporula KAF2397107:0.4777561946)28.8/16:0.0322268878)50/14:0.0237351458)100/100:0.2590237953)96.5/95:0.0836739168)93.1/65:0.0680622197,(Stylonychia lemnae CDW73805:0.5799786063,Prorocentrum donghaiense ASK39989:0.3916613455)63.9/36:0.0550748529)47.1/52:0.0658108775,Symbiodinium sp. CCMP2592 CAE6971914:0.7215908057)99.4/100:0.2353375661,((Polarella glacialis CAE8717611:0.0039138971,Polarella glacialis CAE8641573:0.0339109122)69.2/79:0.0199329539,Polarella glacialis CAE8725890:0.1823799771)100/100:0.2751455442)99.6/100:0.1731289961,(Symbiodinium sp. KB8 CAE7305892:0.0000020867,Symbiodinium microadriaticum CAE7246187:0.0000021297)100/100:0.2622945312)99.6/100:0.1321518883,Breviolum minutum B024820.t1:0.0000021297);
