# Supplementary material for: Environmental pH signals the release of monosaccharides from cell wall in coral symbiotic alga
Source: eLife. 2023 Aug 18;12:e80628. doi: 10.7554/eLife.80628 (PMC10438907; doi:10.7554/eLife.80628)
Supplement: Figure 4—source data 1. [file elife-80628-fig4-data1.txt]

ID	medium	PSG_mM	Type	Conc_ug/ml
1	LowIMK	0	Glc	0.3839
2	LowIMK	0	Glc	0.3229
3	LowIMK	0	Glc	0.3301
4	LowIMK	0.1	Glc	0.3499
5	LowIMK	0.1	Glc	0.313
6	LowIMK	0.1	Glc	0.2426
7	LowIMK	1	Glc	0.2246
8	LowIMK	1	Glc	0.2117
9	LowIMK	1	Glc	0.1689
10	LowIMK	0	Gal	0.3884
11	LowIMK	0	Gal	0.3792
12	LowIMK	0	Gal	0.3493
13	LowIMK	0.1	Gal	0.139
14	LowIMK	0.1	Gal	0.1699
15	LowIMK	0.1	Gal	0.1532
16	LowIMK	1	Gal	0.1182
17	LowIMK	1	Gal	0.1115
18	LowIMK	1	Gal	0.1525
