# Supplementary material for: Environmental pH signals the release of monosaccharides from cell wall in coral symbiotic alga
Source: eLife. 2023 Aug 18;12:e80628. doi: 10.7554/eLife.80628 (PMC10438907; doi:10.7554/eLife.80628)
Supplement: Figure 4—source data 2. [file elife-80628-fig4-data2.txt]

ID	sample_no	medium	PSG_conc	CellulaseActivity
1	N1	norm	0	4.144174926
2	N2	norm	0	5.003316814
3	N3	norm	0	5.842809946
4	N4	norm	0	3.919196661
5	N1	norm	1	3.168122935
6	N2	norm	1	4.331329334
7	N3	norm	1	5.357485655
8	N4	norm	1	3.355768562
9	N1	norm	10	1.790253869
10	N2	norm	10	2.522170057
11	N3	norm	10	3.388189011
12	N4	norm	10	1.624713093
